# Supplementary material for: The relationship between the professional, social, and political experience and leadership style of mayors and organisational culture in local government. Empirical evidence from Poland
Source: PLoS One. 2021 Dec 1;16(12):e0260647. doi: 10.1371/journal.pone.0260647 (PMC8635353; doi:10.1371/journal.pone.0260647)
Supplement: S1 Dataset — (XLSX) [file pone.0260647.s002.xlsx]

## Sheet: gminy_210403
ID	P1.1	P1.1.1	P1.1.2	P1.1.3	P1.1.4	P1.1 suma	P1.2	P1.2.1	P1.2.2	P1.2.3	P1.2.4	P1.1.2 suma	P1.3	P1.3.1	P1.3.2	P1.3.3	P1.3.4	P1.3 suma	P1.4	P1.4.1	P1.4.2	P1.4.3	P1.4.4	P1.4 suma	P1.5	P1.5.1	P1.5.2	P1.5.3	P1.5.4	P1.5 suma	P1.6	P1.6.1	P1.6.2	P1.6.3	P1.6.4	P1.20suma	P2	P2.1	P2.2	P2.3	P2.4	P2.5	Type_municipality	Administration size	Number_terms	Seniority in public administration_3gr	Working in bussines sector	Self-employment	Political party affiliation
1	#NULL!	30	25	20	25	100	#NULL!	25	30	20	25	100	#NULL!	40	30	10	20	100	#NULL!	35	20	20	25	100	#NULL!	40	10	25	25	100	#NULL!	30	15	15	40	100	#NULL!	2	4	4	4	4	1	1	2	2	1	0	1
2	#NULL!	10	30	30	30	100	#NULL!	15	30	25	30	100	#NULL!	100	0	0	0	100	#NULL!	50	50	0	0	100	#NULL!	50	30	10	10	100	#NULL!	10	30	10	50	100	#NULL!	2	4	4	4	4	1	2	99	2	1	0	0
3	#NULL!	20	30	35	15	100	#NULL!	10	25	35	30	100	#NULL!	25	30	35	10	100	#NULL!	30	30	20	20	100	#NULL!	25	30	35	10	100	#NULL!	35	20	5	40	100	#NULL!	1	2	3	4	4	1	2	1	1	1	1	0
4	#NULL!	30	5	50	15	100	#NULL!	30	10	20	40	100	#NULL!	50	5	10	35	100	#NULL!	60	10	10	20	100	#NULL!	45	20	5	30	100	#NULL!	30	5	5	60	100	#NULL!	1	5	5	3	5	1	2	1	2	99	99	0
5	#NULL!	35	30	20	15	100	#NULL!	35	25	10	30	100	#NULL!	35	35	15	15	100	#NULL!	35	35	20	10	100	#NULL!	35	35	25	5	100	#NULL!	35	35	10	20	100	#NULL!	1	5	4	4	4	1	1	2	2	0	0	1
6	#NULL!	5	15	60	20	100	#NULL!	10	10	20	60	100	#NULL!	60	5	5	30	100	#NULL!	30	10	0	60	100	#NULL!	30	15	15	40	100	#NULL!	35	5	0	60	100	#NULL!	1	5	4	4	4	1	2	2	2	1	0	0
7	#NULL!	25	25	25	25	100	#NULL!	10	30	30	30	100	#NULL!	25	25	25	25	100	#NULL!	10	15	10	65	100	#NULL!	10	10	0	80	100	#NULL!	15	0	0	85	100	#NULL!	1	4	4	4	1	1	1	3	2	1	0	0
8	#NULL!	25	25	25	25	100	#NULL!	25	25	25	25	100	#NULL!	30	30	10	30	100	#NULL!	35	15	15	35	100	#NULL!	35	15	15	35	100	#NULL!	40	10	10	40	100	#NULL!	2	4	4	4	4	1	#NULL!	4	2	99	99	0
9	#NULL!	25	0	20	55	100	#NULL!	25	25	25	25	100	#NULL!	30	20	25	25	100	#NULL!	25	25	25	25	100	#NULL!	15	15	30	40	100	#NULL!	40	20	20	20	100	#NULL!	1	5	5	5	5	1	2	1	1	99	0	0
10	#NULL!	20	20	40	20	100	#NULL!	5	20	30	45	100	#NULL!	45	35	10	10	100	#NULL!	25	30	10	35	100	#NULL!	35	30	20	15	100	#NULL!	40	15	5	40	100	#NULL!	2	5	5	5	5	1	1	1	1	0	0	0
11	#NULL!	10	20	50	20	100	#NULL!	10	20	20	50	100	#NULL!	50	20	20	10	100	#NULL!	20	50	10	20	100	#NULL!	20	50	20	10	100	#NULL!	50	20	20	10	100	#NULL!	2	4	4	2	4	1	2	1	2	1	99	1
12	#NULL!	30	25	30	15	100	#NULL!	30	30	25	15	100	#NULL!	35	10	15	40	100	#NULL!	30	30	20	20	100	#NULL!	35	20	20	25	100	#NULL!	30	30	20	20	100	#NULL!	3	5	5	5	5	1	1	2	2	0	0	0
13	#NULL!	20	10	60	10	100	#NULL!	25	20	15	40	100	#NULL!	25	25	25	25	100	#NULL!	30	15	15	40	100	#NULL!	30	30	10	30	100	#NULL!	40	20	20	20	100	#NULL!	1	4	4	4	4	1	1	99	2	99	99	99
14	#NULL!	25	25	25	25	100	#NULL!	25	25	25	25	100	#NULL!	25	25	0	50	100	#NULL!	90	0	0	10	100	#NULL!	50	0	0	50	100	#NULL!	50	0	0	50	100	#NULL!	3	4	4	99	4	1	1	99	3	99	99	99
15	#NULL!	0	5	95	0	100	#NULL!	0	0	0	100	100	#NULL!	50	50	0	0	100	#NULL!	80	20	0	0	100	#NULL!	50	40	0	10	100	#NULL!	0	0	0	100	100	#NULL!	2	5	4	4	4	1	1	99	2	99	0	0
16	#NULL!	50	30	20	0	100	#NULL!	0	30	10	60	100	#NULL!	50	50	0	0	100	#NULL!	40	20	20	20	100	#NULL!	40	30	20	10	100	#NULL!	60	40	0	0	100	#NULL!	1	5	4	4	4	1	2	5	2	0	0	0
17	#NULL!	15	25	25	35	100	#NULL!	25	25	25	25	100	#NULL!	25	25	25	25	100	#NULL!	25	25	25	25	100	#NULL!	25	25	25	25	100	#NULL!	25	25	25	25	100	#NULL!	1	5	5	4	5	1	1	1	1	0	1	0
18	#NULL!	25	25	25	25	100	#NULL!	15	20	30	35	100	#NULL!	60	30	5	5	100	#NULL!	30	30	25	15	100	#NULL!	65	25	5	5	100	#NULL!	20	10	10	60	100	#NULL!	2	4	4	4	4	1	1	99	2	1	0	1
19	#NULL!	10	10	60	20	100	#NULL!	10	20	10	60	100	#NULL!	70	10	10	10	100	#NULL!	10	10	10	70	100	#NULL!	70	10	10	10	100	#NULL!	70	10	10	10	100	#NULL!	3	4	5	99	4	1	1	3	2	0	0	0
20	#NULL!	15	20	35	30	100	#NULL!	5	30	35	30	100	#NULL!	25	5	35	35	100	#NULL!	35	25	35	5	100	#NULL!	10	25	30	35	100	#NULL!	10	20	35	35	100	#NULL!	2	4	4	4	4	1	1	4	2	1	1	0
21	#NULL!	40	20	30	10	100	#NULL!	30	30	10	30	100	#NULL!	35	35	5	25	100	#NULL!	30	20	10	40	100	#NULL!	30	30	10	30	100	#NULL!	25	25	10	40	100	#NULL!	99	5	5	5	5	1	1	2	2	99	1	99
22	#NULL!	5	5	60	30	100	#NULL!	5	5	10	80	100	#NULL!	10	0	0	90	100	#NULL!	90	0	0	10	100	#NULL!	5	0	0	95	100	#NULL!	5	0	0	95	100	#NULL!	2	4	5	5	5	1	1	1	2	99	0	0
23	#NULL!	25	35	20	20	100	#NULL!	20	25	30	25	100	#NULL!	40	20	20	20	100	#NULL!	35	30	20	15	100	#NULL!	40	30	20	10	100	#NULL!	60	20	5	15	100	#NULL!	3	5	5	5	5	2	1	2	2	1	0	0
24	#NULL!	40	10	25	25	100	#NULL!	20	20	20	40	100	#NULL!	70	5	5	20	100	#NULL!	55	15	20	10	100	#NULL!	60	10	20	10	100	#NULL!	80	5	5	10	100	#NULL!	3	5	5	4	4	1	2	2	2	99	99	99
25	#NULL!	25	25	30	20	100	#NULL!	25	25	25	25	100	#NULL!	45	35	15	5	100	#NULL!	35	30	5	30	100	#NULL!	30	30	15	25	100	#NULL!	40	30	0	30	100	#NULL!	1	5	5	5	4	1	2	1	1	99	0	0
26	#NULL!	20	10	50	20	100	#NULL!	10	20	35	35	100	#NULL!	30	30	10	30	100	#NULL!	35	35	10	20	100	#NULL!	30	30	10	30	100	#NULL!	30	10	10	50	100	#NULL!	4	5	4	3	4	1	1	4	2	0	0	1
27	#NULL!	15	10	60	15	100	#NULL!	20	20	30	30	100	#NULL!	25	25	25	25	100	#NULL!	25	25	25	25	100	#NULL!	20	15	15	50	100	#NULL!	25	25	5	45	100	#NULL!	3	4	4	4	4	3	3	1	1	99	99	1
28	#NULL!	5	10	30	55	100	#NULL!	10	20	30	40	100	#NULL!	5	35	10	50	100	#NULL!	20	10	20	50	100	#NULL!	30	10	10	50	100	#NULL!	10	0	0	90	100	#NULL!	2	4	5	4	4	1	1	99	1	0	0	0
29	#NULL!	10	30	30	30	100	#NULL!	10	10	40	40	100	#NULL!	40	30	10	20	100	#NULL!	10	20	30	40	100	#NULL!	20	40	10	30	100	#NULL!	20	30	10	40	100	#NULL!	3	4	4	4	3	3	3	1	1	1	0	0
30	#NULL!	20	35	30	15	100	#NULL!	20	35	10	35	100	#NULL!	35	20	10	35	100	#NULL!	35	35	15	15	100	#NULL!	35	35	10	20	100	#NULL!	30	30	5	35	100	#NULL!	1	5	5	4	5	1	2	99	2	0	0	0
31	#NULL!	40	10	20	30	100	#NULL!	30	10	10	50	100	#NULL!	40	10	10	40	100	#NULL!	30	10	10	50	100	#NULL!	50	10	0	40	100	#NULL!	50	0	0	50	100	#NULL!	2	5	5	5	5	2	2	1	1	1	1	0
32	#NULL!	30	10	50	10	100	#NULL!	25	15	25	35	100	#NULL!	40	30	20	10	100	#NULL!	50	20	10	20	100	#NULL!	45	25	10	20	100	#NULL!	40	20	10	30	100	#NULL!	3	5	5	5	5	2	1	99	2	99	99	0
33	#NULL!	50	20	20	10	100	#NULL!	20	20	20	40	100	#NULL!	40	20	20	20	100	#NULL!	25	25	25	25	100	#NULL!	25	25	25	25	100	#NULL!	25	25	25	25	100	#NULL!	2	4	4	4	4	1	1	2	2	0	0	0
34	#NULL!	10	30	40	20	100	#NULL!	25	20	20	35	100	#NULL!	45	15	15	25	100	#NULL!	40	25	15	20	100	#NULL!	35	35	10	20	100	#NULL!	35	20	10	35	100	#NULL!	3	5	4	4	5	2	1	4	2	1	1	0
35	#NULL!	30	10	30	30	100	#NULL!	25	25	25	25	100	#NULL!	25	30	15	30	100	#NULL!	30	15	20	35	100	#NULL!	30	30	20	20	100	#NULL!	30	30	10	30	100	#NULL!	1	4	4	4	4	1	1	3	2	1	0	0
36	#NULL!	10	10	40	40	100	#NULL!	50	5	5	40	100	#NULL!	20	60	5	15	100	#NULL!	60	15	5	20	100	#NULL!	60	15	5	20	100	#NULL!	25	5	0	70	100	#NULL!	2	4	4	4	5	1	1	2	2	1	99	0
37	#NULL!	10	10	50	30	100	#NULL!	20	10	20	50	100	#NULL!	50	10	10	30	100	#NULL!	20	20	10	50	100	#NULL!	40	10	10	40	100	#NULL!	20	10	10	60	100	#NULL!	2	5	5	5	5	2	2	2	2	1	0	0
38	#NULL!	20	20	30	30	100	#NULL!	20	10	40	30	100	#NULL!	40	10	10	40	100	#NULL!	40	15	15	30	100	#NULL!	40	15	15	30	100	#NULL!	40	10	10	40	100	#NULL!	1	5	5	4	4	2	2	3	2	1	1	0
39	#NULL!	10	10	45	35	100	#NULL!	10	10	40	40	100	#NULL!	35	20	20	25	100	#NULL!	25	10	15	50	100	#NULL!	25	20	25	30	100	#NULL!	30	15	10	45	100	#NULL!	2	4	4	3	5	1	2	4	2	0	0	1
40	#NULL!	20	30	25	25	100	#NULL!	20	30	25	25	100	#NULL!	20	30	25	25	100	#NULL!	30	30	20	20	100	#NULL!	20	30	30	20	100	#NULL!	25	25	20	30	100	#NULL!	3	5	3	4	4	2	3	1	2	0	0	0
41	#NULL!	0	5	35	60	100	#NULL!	25	25	25	25	100	#NULL!	25	25	25	25	100	#NULL!	25	25	25	25	100	#NULL!	25	25	25	25	100	#NULL!	25	25	25	25	100	#NULL!	2	5	5	2	5	1	1	1	1	1	1	0
42	#NULL!	15	20	30	35	100	#NULL!	20	20	30	30	100	#NULL!	20	30	15	35	100	#NULL!	20	20	30	30	100	#NULL!	15	25	25	35	100	#NULL!	25	20	20	35	100	#NULL!	2	5	5	5	5	1	2	2	3	0	0	1
43	#NULL!	20	30	50	0	100	#NULL!	10	25	10	55	100	#NULL!	60	30	0	10	100	#NULL!	10	20	20	50	100	#NULL!	30	30	10	30	100	#NULL!	20	20	10	50	100	#NULL!	1	5	5	4	5	1	1	99	2	1	1	0
44	#NULL!	35	15	35	15	100	#NULL!	5	5	5	85	100	#NULL!	30	15	5	50	100	#NULL!	45	20	5	30	100	#NULL!	20	10	20	50	100	#NULL!	15	20	20	45	100	#NULL!	1	4	5	4	4	1	1	99	2	0	0	0
45	#NULL!	10	10	50	30	100	#NULL!	20	20	25	35	100	#NULL!	40	15	15	30	100	#NULL!	40	30	10	20	100	#NULL!	40	40	0	20	100	#NULL!	20	30	10	40	100	#NULL!	2	4	4	3	3	1	1	4	2	0	1	0
46	#NULL!	15	20	30	35	100	#NULL!	10	25	30	35	100	#NULL!	35	35	20	10	100	#NULL!	35	25	25	15	100	#NULL!	35	25	20	20	100	#NULL!	35	25	10	30	100	#NULL!	2	5	5	5	4	3	2	3	2	1	0	0
47	#NULL!	10	20	20	50	100	#NULL!	10	10	25	55	100	#NULL!	50	15	15	20	100	#NULL!	25	25	25	25	100	#NULL!	25	25	25	25	100	#NULL!	25	25	25	25	100	#NULL!	3	4	4	4	4	1	1	2	2	0	0	0
48	#NULL!	10	30	50	10	100	#NULL!	5	25	20	50	100	#NULL!	80	15	5	0	100	#NULL!	10	70	0	20	100	#NULL!	60	30	5	5	100	#NULL!	70	10	0	20	100	#NULL!	1	4	5	5	5	1	1	3	2	0	0	0
49	#NULL!	30	20	40	10	100	#NULL!	25	15	50	10	100	#NULL!	50	10	0	40	100	#NULL!	50	20	0	30	100	#NULL!	50	0	0	50	100	#NULL!	50	0	0	50	100	#NULL!	1	4	4	4	5	1	1	3	3	99	99	0
50	#NULL!	35	30	20	15	100	#NULL!	35	15	15	35	100	#NULL!	35	15	15	35	100	#NULL!	35	15	15	35	100	#NULL!	35	15	15	35	100	#NULL!	35	15	15	35	100	#NULL!	1	5	5	5	5	1	1	3	2	99	0	1
51	#NULL!	15	20	50	15	100	#NULL!	10	15	25	50	100	#NULL!	60	20	0	20	100	#NULL!	40	20	20	20	100	#NULL!	25	25	20	30	100	#NULL!	30	10	10	50	100	#NULL!	2	5	5	5	5	1	2	4	2	1	1	1
52	#NULL!	25	25	25	25	100	#NULL!	25	25	25	25	100	#NULL!	15	45	20	20	100	#NULL!	25	25	25	25	100	#NULL!	25	25	25	25	100	#NULL!	25	25	25	25	100	#NULL!	1	5	5	5	5	1	1	1	1	99	0	0
53	#NULL!	10	25	30	35	100	#NULL!	15	30	55	0	100	#NULL!	35	20	25	20	100	#NULL!	30	20	25	25	100	#NULL!	30	20	20	30	100	#NULL!	50	5	5	40	100	#NULL!	2	5	5	5	5	2	2	2	2	0	0	0
54	#NULL!	0	0	10	90	100	#NULL!	0	0	0	100	100	#NULL!	100	0	0	0	100	#NULL!	0	0	0	100	100	#NULL!	0	0	0	100	100	#NULL!	0	0	0	100	100	#NULL!	2	4	5	4	5	1	1	1	1	99	99	0
55	#NULL!	30	20	35	15	100	#NULL!	15	20	15	50	100	#NULL!	50	10	10	30	100	#NULL!	50	15	10	25	100	#NULL!	45	15	15	25	100	#NULL!	55	5	5	35	100	#NULL!	2	5	4	4	5	1	2	1	2	99	99	0
56	#NULL!	50	20	20	10	100	#NULL!	30	20	10	40	100	#NULL!	40	30	10	20	100	#NULL!	60	20	10	10	100	#NULL!	30	20	10	40	100	#NULL!	80	10	0	10	100	#NULL!	3	4	4	4	4	1	1	5	2	0	0	0
57	#NULL!	35	15	20	30	100	#NULL!	30	10	30	30	100	#NULL!	40	20	10	30	100	#NULL!	40	20	10	30	100	#NULL!	35	20	0	45	100	#NULL!	40	20	0	40	100	#NULL!	1	5	4	4	4	1	1	99	2	99	0	0
58	#NULL!	5	15	40	40	100	#NULL!	0	0	20	80	100	#NULL!	10	10	10	70	100	#NULL!	70	5	5	20	100	#NULL!	55	0	0	45	100	#NULL!	50	0	0	50	100	#NULL!	2	4	4	4	4	1	2	3	2	99	0	0
59	#NULL!	30	5	35	30	100	#NULL!	20	20	40	20	100	#NULL!	40	15	15	30	100	#NULL!	35	5	10	50	100	#NULL!	35	20	5	40	100	#NULL!	30	20	20	30	100	#NULL!	2	4	4	4	4	1	2	2	2	99	99	0
60	#NULL!	70	30	0	0	100	#NULL!	55	45	0	0	100	#NULL!	55	45	0	0	100	#NULL!	80	20	0	0	100	#NULL!	50	45	0	5	100	#NULL!	65	30	0	5	100	#NULL!	3	99	5	5	4	1	1	3	2	1	0	0
61	#NULL!	25	15	30	30	100	#NULL!	10	10	20	60	100	#NULL!	50	15	5	30	100	#NULL!	50	30	5	15	100	#NULL!	20	20	10	50	100	#NULL!	20	10	10	60	100	#NULL!	1	4	4	3	4	1	2	5	2	99	1	0
62	#NULL!	25	25	25	25	100	#NULL!	25	25	10	40	100	#NULL!	30	20	20	30	100	#NULL!	30	15	15	40	100	#NULL!	30	10	10	50	100	#NULL!	50	0	0	50	100	#NULL!	2	5	5	5	5	1	#NULL!	5	2	99	99	0
63	#NULL!	20	30	30	20	100	#NULL!	10	30	20	40	100	#NULL!	40	40	0	20	100	#NULL!	30	40	0	30	100	#NULL!	40	40	10	10	100	#NULL!	40	20	0	40	100	#NULL!	2	4	4	4	4	3	2	1	1	99	0	0
64	#NULL!	0	10	80	10	100	#NULL!	0	10	10	80	100	#NULL!	80	10	0	10	100	#NULL!	65	25	0	10	100	#NULL!	60	10	0	30	100	#NULL!	100	0	0	0	100	#NULL!	2	3	4	4	5	1	2	3	2	1	1	1
65	#NULL!	50	10	20	20	100	#NULL!	35	10	15	40	100	#NULL!	40	15	20	25	100	#NULL!	40	10	15	35	100	#NULL!	40	10	20	30	100	#NULL!	45	10	15	30	100	#NULL!	2	4	4	4	5	1	1	1	1	0	0	0
66	#NULL!	50	20	20	10	100	#NULL!	40	20	20	20	100	#NULL!	50	20	10	20	100	#NULL!	50	20	10	20	100	#NULL!	50	20	10	20	100	#NULL!	50	20	10	20	100	#NULL!	2	4	3	4	4	1	1	2	2	0	0	0
67	#NULL!	15	35	25	25	100	#NULL!	15	30	15	40	100	#NULL!	40	30	15	15	100	#NULL!	35	25	15	25	100	#NULL!	35	25	15	25	100	#NULL!	25	25	15	35	100	#NULL!	2	4	4	4	4	1	#NULL!	99	2	99	99	99
68	#NULL!	15	15	40	30	100	#NULL!	10	30	30	30	100	#NULL!	40	10	10	40	100	#NULL!	30	30	30	10	100	#NULL!	30	10	30	30	100	#NULL!	30	10	30	30	100	#NULL!	4	4	4	4	4	1	2	1	2	99	99	0
69	#NULL!	20	25	20	35	100	#NULL!	20	10	40	30	100	#NULL!	10	20	35	35	100	#NULL!	15	15	35	35	100	#NULL!	15	35	15	35	100	#NULL!	35	35	10	20	100	#NULL!	5	4	4	4	4	1	2	1	1	1	0	0
70	#NULL!	40	30	30	0	100	#NULL!	0	0	50	50	100	#NULL!	50	0	0	50	100	#NULL!	50	0	0	50	100	#NULL!	30	30	0	40	100	#NULL!	50	0	0	50	100	#NULL!	3	4	4	4	4	1	1	2	2	0	0	0
71	#NULL!	5	30	50	15	100	#NULL!	20	10	20	50	100	#NULL!	25	25	25	25	100	#NULL!	25	25	25	25	100	#NULL!	25	25	25	25	100	#NULL!	25	25	25	25	100	#NULL!	1	4	4	4	3	1	1	5	2	99	99	99
72	#NULL!	35	45	20	0	100	#NULL!	30	30	10	30	100	#NULL!	40	40	0	20	100	#NULL!	50	50	0	0	100	#NULL!	45	45	0	10	100	#NULL!	45	45	0	10	100	#NULL!	1	5	5	5	4	3	3	4	2	99	1	0
73	#NULL!	25	25	25	25	100	#NULL!	20	20	20	40	100	#NULL!	50	30	10	10	100	#NULL!	45	30	10	15	100	#NULL!	25	25	25	25	100	#NULL!	35	30	5	30	100	#NULL!	1	5	5	5	5	1	1	2	2	99	1	0
74	#NULL!	20	0	60	20	100	#NULL!	10	20	20	50	100	#NULL!	40	40	10	10	100	#NULL!	40	10	10	40	100	#NULL!	30	20	20	30	100	#NULL!	50	10	10	30	100	#NULL!	2	5	5	5	4	1	1	4	2	1	99	0
75	#NULL!	15	25	30	30	100	#NULL!	5	20	50	25	100	#NULL!	50	5	20	25	100	#NULL!	10	10	0	80	100	#NULL!	10	10	5	75	100	#NULL!	50	5	0	45	100	#NULL!	3	4	4	4	4	1	1	1	2	0	0	0
76	#NULL!	30	20	20	30	100	#NULL!	25	20	25	30	100	#NULL!	30	25	25	20	100	#NULL!	30	25	20	25	100	#NULL!	20	25	10	45	100	#NULL!	25	20	10	45	100	#NULL!	2	4	5	4	5	1	2	1	1	1	99	0
77	#NULL!	25	55	10	10	100	#NULL!	10	40	20	30	100	#NULL!	45	35	5	15	100	#NULL!	30	40	10	20	100	#NULL!	50	20	10	20	100	#NULL!	60	30	0	10	100	#NULL!	2	5	5	5	5	2	2	99	2	1	0	0
78	#NULL!	50	5	15	30	100	#NULL!	20	15	50	15	100	#NULL!	50	10	10	30	100	#NULL!	50	10	10	30	100	#NULL!	30	10	10	50	100	#NULL!	30	10	10	50	100	#NULL!	2	4	5	5	5	1	1	3	2	99	99	1
79	#NULL!	40	20	20	20	100	#NULL!	20	20	30	30	100	#NULL!	35	25	30	10	100	#NULL!	20	30	20	30	100	#NULL!	40	35	15	10	100	#NULL!	50	20	10	20	100	#NULL!	2	5	4	4	4	2	2	1	1	1	0	0
80	#NULL!	15	15	35	35	100	#NULL!	15	15	35	35	100	#NULL!	30	15	20	35	100	#NULL!	30	20	15	35	100	#NULL!	25	10	30	35	100	#NULL!	35	20	15	30	100	#NULL!	2	5	5	4	4	1	2	1	2	0	0	0
81	#NULL!	10	25	25	40	100	#NULL!	15	25	35	25	100	#NULL!	35	20	10	35	100	#NULL!	45	30	10	15	100	#NULL!	25	30	10	35	100	#NULL!	35	15	15	35	100	#NULL!	2	4	4	4	4	1	2	3	2	1	1	0
82	#NULL!	25	15	30	30	100	#NULL!	25	25	25	25	100	#NULL!	25	25	25	25	100	#NULL!	25	25	25	25	100	#NULL!	25	25	25	25	100	#NULL!	25	25	25	25	100	#NULL!	3	5	5	5	5	1	1	2	2	99	0	1
83	#NULL!	25	25	25	25	100	#NULL!	30	20	20	30	100	#NULL!	35	20	10	35	100	#NULL!	99	99	99	99	396	#NULL!	30	25	15	30	100	#NULL!	30	10	30	30	100	#NULL!	1	4	4	3	4	2	2	4	2	99	0	0
84	#NULL!	10	10	20	60	100	#NULL!	20	10	10	60	100	#NULL!	70	10	10	10	100	#NULL!	10	10	10	70	100	#NULL!	10	10	10	70	100	#NULL!	70	5	5	20	100	#NULL!	1	4	5	4	5	1	2	1	1	0	1	1
85	#NULL!	30	25	25	20	100	#NULL!	15	30	30	25	100	#NULL!	35	20	20	25	100	#NULL!	35	30	20	15	100	#NULL!	35	35	15	15	100	#NULL!	35	15	15	35	100	#NULL!	2	4	4	4	4	1	1	1	1	1	1	0
86	#NULL!	25	10	35	30	100	#NULL!	25	10	35	30	100	#NULL!	35	20	20	25	100	#NULL!	35	20	10	35	100	#NULL!	35	20	10	35	100	#NULL!	50	5	5	40	100	#NULL!	5	4	5	4	5	1	2	2	2	99	99	0
87	#NULL!	30	30	40	0	100	#NULL!	50	0	0	50	100	#NULL!	50	0	0	50	100	#NULL!	50	0	0	50	100	#NULL!	50	0	0	50	100	#NULL!	50	0	0	50	100	#NULL!	1	5	4	5	5	1	1	99	2	1	0	0
88	#NULL!	5	15	20	60	100	#NULL!	25	25	25	25	100	#NULL!	20	40	10	30	100	#NULL!	30	30	20	20	100	#NULL!	25	25	25	25	100	#NULL!	30	30	20	20	100	#NULL!	1	5	5	5	5	1	1	1	1	1	99	99
89	#NULL!	25	20	20	35	100	#NULL!	25	25	25	25	100	#NULL!	40	20	10	30	100	#NULL!	30	30	20	20	100	#NULL!	35	35	10	20	100	#NULL!	30	30	10	30	100	#NULL!	2	5	5	4	5	2	1	2	2	0	1	1
90	#NULL!	0	10	10	80	100	#NULL!	10	10	10	70	100	#NULL!	70	5	5	20	100	#NULL!	10	10	0	80	100	#NULL!	10	0	10	80	100	#NULL!	10	0	0	90	100	#NULL!	2	5	5	5	5	1	2	1	1	1	99	1
91	#NULL!	0	20	80	0	100	#NULL!	0	0	20	80	100	#NULL!	20	0	0	80	100	#NULL!	75	0	0	25	100	#NULL!	30	0	0	70	100	#NULL!	70	0	0	30	100	#NULL!	2	4	4	4	5	1	1	5	2	99	99	0
92	#NULL!	5	5	35	55	100	#NULL!	10	5	40	45	100	#NULL!	25	15	15	45	100	#NULL!	40	10	0	50	100	#NULL!	20	20	10	50	100	#NULL!	25	25	25	25	100	#NULL!	2	4	4	4	4	1	1	3	2	0	0	0
93	#NULL!	30	20	30	20	100	#NULL!	25	25	25	25	100	#NULL!	20	30	20	30	100	#NULL!	20	30	20	30	100	#NULL!	20	30	20	30	100	#NULL!	20	20	30	30	100	#NULL!	3	4	5	5	3	1	1	3	2	0	0	0
94	#NULL!	5	5	70	20	100	#NULL!	5	5	10	80	100	#NULL!	20	70	5	5	100	#NULL!	5	75	10	10	100	#NULL!	20	60	10	10	100	#NULL!	10	10	10	70	100	#NULL!	3	4	4	4	4	1	2	1	1	99	99	1
95	#NULL!	20	30	30	20	100	#NULL!	10	20	60	10	100	#NULL!	30	55	5	10	100	#NULL!	55	20	15	10	100	#NULL!	20	40	20	20	100	#NULL!	30	25	5	40	100	#NULL!	2	4	5	5	3	1	1	4	2	1	0	0
96	#NULL!	0	20	50	30	100	#NULL!	0	50	0	50	100	#NULL!	60	40	0	0	100	#NULL!	0	50	0	50	100	#NULL!	50	50	0	0	100	#NULL!	20	0	0	80	100	#NULL!	2	4	5	4	5	1	1	2	2	0	0	0
97	#NULL!	80	10	10	0	100	#NULL!	20	15	5	60	100	#NULL!	10	70	5	15	100	#NULL!	70	10	5	15	100	#NULL!	10	10	70	10	100	#NULL!	20	10	0	70	100	#NULL!	3	5	4	4	4	1	2	1	2	1	0	0
98	#NULL!	35	25	35	5	100	#NULL!	25	25	25	25	100	#NULL!	35	30	0	35	100	#NULL!	35	35	25	5	100	#NULL!	25	25	25	25	100	#NULL!	100	0	0	0	100	#NULL!	3	5	5	5	5	1	1	3	2	0	0	1
99	#NULL!	30	10	10	50	100	#NULL!	10	10	20	60	100	#NULL!	20	20	0	60	100	#NULL!	45	10	5	40	100	#NULL!	50	10	10	30	100	#NULL!	40	10	10	40	100	#NULL!	2	3	4	3	3	1	1	1	2	99	0	0
100	#NULL!	5	5	5	85	100	#NULL!	25	25	25	25	100	#NULL!	25	25	25	25	100	#NULL!	25	25	25	25	100	#NULL!	25	25	25	25	100	#NULL!	25	25	25	25	100	#NULL!	2	4	4	4	4	1	1	1	2	1	99	0
101	#NULL!	15	20	20	45	100	#NULL!	20	0	0	80	100	#NULL!	80	5	0	15	100	#NULL!	70	20	0	10	100	#NULL!	80	5	5	10	100	#NULL!	50	0	0	50	100	#NULL!	3	5	5	5	5	1	2	3	2	99	0	0
102	#NULL!	30	25	30	15	100	#NULL!	30	20	20	30	100	#NULL!	40	20	10	30	100	#NULL!	40	30	10	20	100	#NULL!	30	50	10	10	100	#NULL!	30	20	10	40	100	#NULL!	3	5	4	4	5	1	2	2	2	99	99	0
103	#NULL!	35	20	15	30	100	#NULL!	15	25	30	30	100	#NULL!	10	10	0	80	100	#NULL!	20	35	25	20	100	#NULL!	40	5	15	40	100	#NULL!	25	20	50	5	100	#NULL!	5	4	5	5	5	3	2	2	2	99	99	0
104	#NULL!	25	25	25	25	100	#NULL!	35	45	10	10	100	#NULL!	65	25	5	5	100	#NULL!	15	70	0	15	100	#NULL!	30	30	10	30	100	#NULL!	50	20	0	30	100	#NULL!	2	4	3	3	4	1	2	2	2	99	99	0
105	#NULL!	25	30	30	15	100	#NULL!	20	30	20	30	100	#NULL!	40	40	5	15	100	#NULL!	40	40	10	10	100	#NULL!	30	25	20	25	100	#NULL!	45	10	10	35	100	#NULL!	1	5	5	5	5	3	#NULL!	3	2	99	99	0
106	#NULL!	40	5	30	25	100	#NULL!	40	10	30	20	100	#NULL!	40	10	5	45	100	#NULL!	20	50	10	20	100	#NULL!	45	30	10	15	100	#NULL!	25	25	25	25	100	#NULL!	2	2	4	5	5	1	1	3	2	1	0	0
107	#NULL!	20	35	15	30	100	#NULL!	15	30	35	20	100	#NULL!	10	30	20	40	100	#NULL!	20	20	30	30	100	#NULL!	25	30	25	20	100	#NULL!	15	15	30	40	100	#NULL!	2	4	5	5	5	1	1	1	2	0	0	1
108	#NULL!	25	25	25	25	100	#NULL!	25	25	25	25	100	#NULL!	25	25	25	25	100	#NULL!	5	15	25	55	100	#NULL!	5	15	25	55	100	#NULL!	10	20	30	40	100	#NULL!	2	4	4	4	4	3	3	1	1	99	99	0
109	#NULL!	20	25	30	25	100	#NULL!	20	25	25	30	100	#NULL!	35	20	20	25	100	#NULL!	25	25	25	25	100	#NULL!	25	25	25	25	100	#NULL!	30	25	15	30	100	#NULL!	2	4	5	5	5	1	2	3	2	99	0	0
110	#NULL!	10	10	20	60	100	#NULL!	5	10	5	80	100	#NULL!	60	10	10	20	100	#NULL!	10	15	15	60	100	#NULL!	20	30	10	40	100	#NULL!	20	15	5	60	100	#NULL!	2	5	5	4	4	3	2	1	2	99	99	1
111	#NULL!	20	40	30	10	100	#NULL!	10	30	20	40	100	#NULL!	20	30	30	20	100	#NULL!	30	40	20	10	100	#NULL!	40	30	10	20	100	#NULL!	40	30	10	20	100	#NULL!	2	5	5	5	5	2	2	4	2	99	99	0
112	#NULL!	25	35	20	20	100	#NULL!	35	25	15	25	100	#NULL!	35	35	10	20	100	#NULL!	30	30	25	15	100	#NULL!	30	30	25	15	100	#NULL!	30	30	15	25	100	#NULL!	3	4	4	4	4	2	2	1	2	99	0	0
113	#NULL!	10	30	30	30	100	#NULL!	20	10	10	60	100	#NULL!	70	10	10	10	100	#NULL!	30	20	20	30	100	#NULL!	60	20	10	10	100	#NULL!	30	20	20	30	100	#NULL!	2	4	4	4	4	2	2	1	1	99	99	0
114	#NULL!	15	50	30	5	100	#NULL!	20	35	20	25	100	#NULL!	45	30	10	15	100	#NULL!	25	25	25	25	100	#NULL!	25	20	20	35	100	#NULL!	30	30	5	35	100	#NULL!	1	5	4	4	5	1	2	99	2	0	0	0
115	#NULL!	10	20	50	20	100	#NULL!	10	20	20	50	100	#NULL!	10	30	30	30	100	#NULL!	20	40	20	20	100	#NULL!	30	30	20	20	100	#NULL!	30	30	20	20	100	#NULL!	1	5	5	5	5	2	2	3	2	1	99	1
116	#NULL!	10	20	60	10	100	#NULL!	60	10	10	20	100	#NULL!	10	20	10	60	100	#NULL!	20	10	10	60	100	#NULL!	30	10	10	50	100	#NULL!	30	10	10	50	100	#NULL!	3	4	4	4	4	1	2	1	1	99	1	0
117	#NULL!	0	20	30	50	100	#NULL!	30	10	10	50	100	#NULL!	80	0	0	20	100	#NULL!	70	0	0	30	100	#NULL!	55	10	10	25	100	#NULL!	45	0	0	55	100	#NULL!	2	4	4	4	4	2	2	3	2	99	99	0
118	#NULL!	0	0	50	50	100	#NULL!	25	25	25	25	100	#NULL!	25	25	25	25	100	#NULL!	40	20	20	20	100	#NULL!	40	20	0	40	100	#NULL!	35	20	0	45	100	#NULL!	1	5	5	5	5	1	1	2	2	0	0	0
119	#NULL!	25	15	35	25	100	#NULL!	25	10	30	35	100	#NULL!	30	10	30	30	100	#NULL!	35	15	20	30	100	#NULL!	20	20	25	35	100	#NULL!	35	25	5	35	100	#NULL!	1	5	5	5	5	1	1	1	1	1	1	0
120	#NULL!	25	25	25	25	100	#NULL!	25	25	25	25	100	#NULL!	50	0	0	50	100	#NULL!	25	25	0	50	100	#NULL!	0	0	0	100	100	#NULL!	50	0	0	50	100	#NULL!	2	4	4	4	4	2	2	2	2	1	99	1
121	#NULL!	30	20	35	15	100	#NULL!	35	10	20	35	100	#NULL!	35	25	5	35	100	#NULL!	35	35	15	15	100	#NULL!	35	20	10	35	100	#NULL!	40	20	0	40	100	#NULL!	1	5	5	5	4	1	1	99	2	99	99	1
122	#NULL!	20	20	50	10	100	#NULL!	20	10	30	40	100	#NULL!	30	20	20	30	100	#NULL!	30	20	20	30	100	#NULL!	30	20	20	30	100	#NULL!	30	10	20	40	100	#NULL!	2	5	4	4	4	2	2	4	2	1	99	0
123	#NULL!	30	40	20	10	100	#NULL!	60	15	10	15	100	#NULL!	60	25	5	10	100	#NULL!	50	40	5	5	100	#NULL!	45	40	5	10	100	#NULL!	30	20	10	40	100	#NULL!	1	5	5	5	5	2	2	4	2	1	0	0
124	#NULL!	70	15	0	15	100	#NULL!	30	25	15	30	100	#NULL!	20	25	15	40	100	#NULL!	30	30	25	15	100	#NULL!	25	30	25	20	100	#NULL!	35	30	15	20	100	#NULL!	2	4	4	4	4	1	1	3	2	0	0	1
125	#NULL!	15	30	35	20	100	#NULL!	15	20	35	30	100	#NULL!	40	30	20	10	100	#NULL!	30	40	10	20	100	#NULL!	30	40	20	10	100	#NULL!	40	20	10	30	100	#NULL!	3	5	5	5	5	2	2	1	2	99	99	1
126	#NULL!	30	40	20	10	100	#NULL!	30	20	20	30	100	#NULL!	20	30	20	30	100	#NULL!	20	30	30	20	100	#NULL!	30	30	20	20	100	#NULL!	20	30	30	20	100	#NULL!	1	5	5	5	4	2	2	4	2	99	99	0
127	#NULL!	20	30	40	10	100	#NULL!	40	30	0	30	100	#NULL!	60	30	10	0	100	#NULL!	40	25	25	10	100	#NULL!	60	40	0	0	100	#NULL!	30	30	0	40	100	#NULL!	2	4	4	3	4	1	1	99	2	1	1	0
128	#NULL!	10	20	30	40	100	#NULL!	10	20	30	40	100	#NULL!	25	25	25	25	100	#NULL!	20	20	30	30	100	#NULL!	25	25	25	25	100	#NULL!	25	25	25	25	100	#NULL!	3	4	3	2	2	2	2	1	2	1	1	1
129	#NULL!	0	0	0	100	100	#NULL!	0	0	0	100	100	#NULL!	25	25	0	50	100	#NULL!	100	0	0	0	100	#NULL!	100	0	0	0	100	#NULL!	100	0	0	0	100	#NULL!	1	3	4	4	4	1	2	1	1	99	99	0
130	#NULL!	5	5	70	20	100	#NULL!	10	5	40	45	100	#NULL!	85	5	5	5	100	#NULL!	45	5	35	15	100	#NULL!	20	10	30	40	100	#NULL!	35	10	5	50	100	#NULL!	3	4	4	4	5	2	1	2	2	99	99	0
131	#NULL!	30	25	25	20	100	#NULL!	40	35	10	15	100	#NULL!	25	25	10	40	100	#NULL!	40	20	20	20	100	#NULL!	25	25	25	25	100	#NULL!	20	15	15	50	100	#NULL!	3	4	4	5	5	1	2	2	2	99	0	0
132	#NULL!	10	15	45	30	100	#NULL!	20	20	30	30	100	#NULL!	40	10	10	40	100	#NULL!	40	30	15	15	100	#NULL!	15	25	30	30	100	#NULL!	45	25	10	20	100	#NULL!	4	4	4	4	4	2	2	2	2	1	99	0
133	#NULL!	20	20	30	30	100	#NULL!	20	30	20	30	100	#NULL!	30	20	20	30	100	#NULL!	35	20	10	35	100	#NULL!	35	35	10	20	100	#NULL!	30	20	20	30	100	#NULL!	2	5	5	5	5	1	1	3	2	99	0	0
134	#NULL!	0	20	40	40	100	#NULL!	0	10	30	60	100	#NULL!	45	25	15	15	100	#NULL!	20	30	0	50	100	#NULL!	20	30	0	50	100	#NULL!	30	20	0	50	100	#NULL!	2	3	3	4	4	3	3	4	2	1	1	0
135	#NULL!	5	15	40	40	100	#NULL!	20	10	10	60	100	#NULL!	50	5	20	25	100	#NULL!	50	15	15	20	100	#NULL!	15	15	50	20	100	#NULL!	55	20	5	20	100	#NULL!	3	5	5	4	4	3	3	1	2	0	0	0
136	#NULL!	20	20	50	10	100	#NULL!	30	10	20	40	100	#NULL!	30	20	10	40	100	#NULL!	30	20	10	40	100	#NULL!	40	20	10	30	100	#NULL!	30	10	10	50	100	#NULL!	4	4	5	4	4	1	1	99	2	1	1	1
137	#NULL!	20	25	30	25	100	#NULL!	10	30	30	30	100	#NULL!	35	30	30	5	100	#NULL!	30	30	25	15	100	#NULL!	30	30	30	10	100	#NULL!	35	30	0	35	100	#NULL!	2	5	5	4	5	1	1	1	2	0	0	0
138	#NULL!	20	30	30	20	100	#NULL!	10	20	30	40	100	#NULL!	55	25	10	10	100	#NULL!	30	40	10	20	100	#NULL!	30	30	10	30	100	#NULL!	40	40	0	20	100	#NULL!	1	5	5	5	5	3	3	4	2	1	0	1
139	#NULL!	65	5	20	10	100	#NULL!	25	25	25	25	100	#NULL!	70	20	0	10	100	#NULL!	60	5	10	25	100	#NULL!	45	5	5	45	100	#NULL!	30	10	0	60	100	#NULL!	1	5	5	5	5	1	2	2	2	1	99	0
140	#NULL!	25	25	25	25	100	#NULL!	25	25	20	30	100	#NULL!	50	0	0	50	100	#NULL!	35	15	20	30	100	#NULL!	20	20	20	40	100	#NULL!	35	0	0	65	100	#NULL!	1	5	4	4	4	1	1	3	2	99	99	0
141	#NULL!	5	30	35	30	100	#NULL!	15	30	35	20	100	#NULL!	30	35	5	30	100	#NULL!	30	30	5	35	100	#NULL!	15	25	15	45	100	#NULL!	30	10	0	60	100	#NULL!	2	4	4	4	4	2	2	3	2	0	0	0
142	#NULL!	5	30	60	5	100	#NULL!	0	0	0	100	100	#NULL!	100	0	0	0	100	#NULL!	0	0	0	100	100	#NULL!	80	10	10	0	100	#NULL!	80	0	0	20	100	#NULL!	1	5	5	5	5	1	1	3	3	0	0	0
143	#NULL!	15	25	30	30	100	#NULL!	20	20	30	30	100	#NULL!	35	35	10	20	100	#NULL!	35	35	0	30	100	#NULL!	25	35	10	30	100	#NULL!	35	30	0	35	100	#NULL!	2	4	4	3	4	1	2	2	2	0	0	0
144	#NULL!	15	50	20	15	100	#NULL!	20	25	25	30	100	#NULL!	25	25	25	25	100	#NULL!	25	25	25	25	100	#NULL!	25	25	25	25	100	#NULL!	25	25	25	25	100	#NULL!	2	5	5	5	5	1	1	99	2	0	0	0
145	#NULL!	10	25	30	35	100	#NULL!	0	30	0	70	100	#NULL!	50	0	0	50	100	#NULL!	60	20	0	20	100	#NULL!	40	40	20	0	100	#NULL!	100	0	0	0	100	#NULL!	1	5	5	4	5	1	2	1	1	1	1	0
146	#NULL!	25	25	25	25	100	#NULL!	15	30	30	25	100	#NULL!	25	25	25	25	100	#NULL!	15	35	25	25	100	#NULL!	25	25	25	25	100	#NULL!	35	15	15	35	100	#NULL!	1	5	5	5	4	1	1	99	2	0	0	0
147	#NULL!	10	5	70	15	100	#NULL!	10	10	50	30	100	#NULL!	10	10	50	30	100	#NULL!	50	10	10	30	100	#NULL!	20	30	30	20	100	#NULL!	30	20	20	30	100	#NULL!	1	5	5	5	5	1	1	3	2	1	0	0
148	#NULL!	40	10	25	25	100	#NULL!	30	30	20	20	100	#NULL!	30	20	30	20	100	#NULL!	30	20	30	20	100	#NULL!	30	20	30	20	100	#NULL!	30	15	15	40	100	#NULL!	2	5	5	4	4	2	1	99	2	1	0	0
149	#NULL!	25	25	25	25	100	#NULL!	25	25	25	25	100	#NULL!	25	25	25	25	100	#NULL!	25	25	25	25	100	#NULL!	25	25	25	25	100	#NULL!	25	25	25	25	100	#NULL!	2	5	5	5	5	1	1	2	2	99	99	0
150	#NULL!	25	5	5	65	100	#NULL!	30	20	30	20	100	#NULL!	20	20	10	50	100	#NULL!	25	25	25	25	100	#NULL!	20	20	10	50	100	#NULL!	20	20	0	60	100	#NULL!	1	5	5	5	5	2	1	99	3	0	0	1
151	#NULL!	35	20	30	15	100	#NULL!	5	35	35	25	100	#NULL!	35	35	30	0	100	#NULL!	35	30	0	35	100	#NULL!	35	35	30	0	100	#NULL!	35	30	0	35	100	#NULL!	1	4	5	4	5	1	2	99	2	99	99	0
152	#NULL!	20	20	35	25	100	#NULL!	25	25	25	25	100	#NULL!	25	25	15	35	100	#NULL!	25	25	10	40	100	#NULL!	40	15	15	30	100	#NULL!	35	15	15	35	100	#NULL!	2	4	4	4	4	1	2	2	3	0	0	0
153	#NULL!	60	10	20	10	100	#NULL!	15	10	15	60	100	#NULL!	70	10	10	10	100	#NULL!	60	10	10	20	100	#NULL!	40	10	10	40	100	#NULL!	65	15	0	20	100	#NULL!	1	5	5	5	5	1	1	5	2	99	99	0
154	#NULL!	35	20	20	25	100	#NULL!	25	20	20	35	100	#NULL!	35	20	15	30	100	#NULL!	25	25	15	35	100	#NULL!	35	20	10	35	100	#NULL!	30	20	10	40	100	#NULL!	1	4	5	4	4	1	2	2	2	99	99	0
155	#NULL!	10	15	65	10	100	#NULL!	10	10	10	70	100	#NULL!	70	10	10	10	100	#NULL!	80	10	5	5	100	#NULL!	25	25	25	25	100	#NULL!	60	5	5	30	100	#NULL!	2	5	5	5	5	1	2	1	1	1	99	0
156	#NULL!	25	20	30	25	100	#NULL!	15	20	15	50	100	#NULL!	50	20	10	20	100	#NULL!	20	10	10	60	100	#NULL!	30	20	20	30	100	#NULL!	25	25	10	40	100	#NULL!	2	5	5	4	5	1	1	2	2	0	1	0
157	#NULL!	60	10	20	10	100	#NULL!	30	10	10	50	100	#NULL!	20	20	10	50	100	#NULL!	50	30	0	20	100	#NULL!	50	5	5	40	100	#NULL!	40	10	10	40	100	#NULL!	1	4	5	4	5	1	1	1	2	1	0	0
158	#NULL!	0	0	0	100	100	#NULL!	0	0	0	100	100	#NULL!	0	0	0	100	100	#NULL!	0	0	0	100	100	#NULL!	0	0	0	100	100	#NULL!	0	0	0	100	100	#NULL!	2	5	4	4	4	2	2	1	1	0	0	0
159	#NULL!	0	0	100	0	100	#NULL!	0	0	0	100	100	#NULL!	100	0	0	0	100	#NULL!	100	0	0	0	100	#NULL!	0	0	0	100	100	#NULL!	100	0	0	0	100	#NULL!	3	3	3	3	3	2	2	3	2	1	0	0
160	#NULL!	15	20	35	30	100	#NULL!	20	35	15	30	100	#NULL!	35	15	30	20	100	#NULL!	20	15	25	40	100	#NULL!	25	20	15	40	100	#NULL!	30	20	15	35	100	#NULL!	2	5	5	4	4	1	1	3	2	99	99	99
161	#NULL!	25	25	25	25	100	#NULL!	10	15	40	35	100	#NULL!	30	10	30	30	100	#NULL!	50	15	15	20	100	#NULL!	30	20	30	20	100	#NULL!	40	15	15	30	100	#NULL!	2	4	4	4	4	1	#NULL!	99	2	99	99	99
162	#NULL!	20	50	20	10	100	#NULL!	10	20	10	60	100	#NULL!	70	10	10	10	100	#NULL!	30	30	30	10	100	#NULL!	25	25	25	25	100	#NULL!	25	25	25	25	100	#NULL!	2	3	4	4	4	1	1	1	3	0	0	0
163	#NULL!	15	15	55	15	100	#NULL!	5	5	5	85	100	#NULL!	90	0	5	5	100	#NULL!	70	15	0	15	100	#NULL!	55	20	10	15	100	#NULL!	85	5	0	10	100	#NULL!	1	4	4	4	4	1	1	2	2	99	99	0
164	#NULL!	20	20	20	40	100	#NULL!	20	20	20	40	100	#NULL!	20	20	20	40	100	#NULL!	40	10	10	40	100	#NULL!	30	20	10	40	100	#NULL!	20	20	20	40	100	#NULL!	4	4	4	4	4	1	#NULL!	99	2	99	99	99
165	#NULL!	25	25	25	25	100	#NULL!	25	25	25	25	100	#NULL!	40	40	10	10	100	#NULL!	30	30	20	20	100	#NULL!	40	30	15	15	100	#NULL!	40	15	15	30	100	#NULL!	2	4	4	4	4	1	1	99	1	1	99	0
166	#NULL!	25	25	25	25	100	#NULL!	25	25	25	25	100	#NULL!	25	25	25	25	100	#NULL!	25	25	25	25	100	#NULL!	25	15	30	30	100	#NULL!	30	20	15	35	100	#NULL!	2	4	4	4	4	1	1	2	2	0	0	0
167	#NULL!	25	20	35	20	100	#NULL!	25	10	25	40	100	#NULL!	60	25	5	10	100	#NULL!	75	15	0	10	100	#NULL!	70	20	0	10	100	#NULL!	80	0	0	20	100	#NULL!	2	2	4	4	3	1	1	1	2	1	0	0
168	#NULL!	30	10	50	10	100	#NULL!	20	10	10	60	100	#NULL!	50	0	10	40	100	#NULL!	50	0	0	50	100	#NULL!	50	10	0	40	100	#NULL!	70	0	0	30	100	#NULL!	4	4	4	4	5	1	1	2	2	99	99	0
169	#NULL!	10	10	50	30	100	#NULL!	20	20	30	30	100	#NULL!	30	20	30	20	100	#NULL!	30	20	20	30	100	#NULL!	30	20	20	30	100	#NULL!	40	20	10	30	100	#NULL!	3	4	4	4	4	1	1	5	3	99	99	0
170	#NULL!	30	10	40	20	100	#NULL!	10	20	40	30	100	#NULL!	30	40	20	10	100	#NULL!	40	30	20	10	100	#NULL!	40	30	20	10	100	#NULL!	40	30	20	10	100	#NULL!	2	4	5	4	5	1	2	1	1	1	1	0
171	#NULL!	20	10	30	40	100	#NULL!	30	20	15	35	100	#NULL!	45	35	0	20	100	#NULL!	30	20	10	40	100	#NULL!	20	40	0	40	100	#NULL!	40	25	5	30	100	#NULL!	2	4	5	5	5	1	2	99	2	0	0	0
172	#NULL!	0	15	25	60	100	#NULL!	0	20	40	40	100	#NULL!	10	10	10	70	100	#NULL!	45	15	20	20	100	#NULL!	10	20	15	55	100	#NULL!	15	15	20	50	100	#NULL!	2	5	5	5	4	1	1	1	2	99	99	1
173	#NULL!	35	15	35	15	100	#NULL!	15	5	60	20	100	#NULL!	10	5	15	70	100	#NULL!	70	5	10	15	100	#NULL!	30	5	5	60	100	#NULL!	30	5	5	60	100	#NULL!	2	4	5	4	4	3	2	1	1	99	99	0
174	#NULL!	20	20	20	40	100	#NULL!	15	15	40	30	100	#NULL!	10	30	30	30	100	#NULL!	20	20	20	40	100	#NULL!	20	20	20	40	100	#NULL!	25	10	25	40	100	#NULL!	3	4	5	4	4	1	1	3	2	99	99	1
175	#NULL!	20	20	30	30	100	#NULL!	40	10	20	30	100	#NULL!	30	20	10	40	100	#NULL!	40	10	10	40	100	#NULL!	50	20	10	20	100	#NULL!	50	10	0	40	100	#NULL!	2	4	3	2	4	1	1	1	1	99	99	1
176	#NULL!	15	15	40	30	100	#NULL!	20	30	20	30	100	#NULL!	50	25	0	25	100	#NULL!	35	35	0	30	100	#NULL!	35	35	0	30	100	#NULL!	20	20	0	60	100	#NULL!	2	5	5	5	5	1	2	99	2	0	0	0
177	#NULL!	20	20	30	30	100	#NULL!	10	30	20	40	100	#NULL!	10	30	20	40	100	#NULL!	40	20	10	30	100	#NULL!	30	20	20	30	100	#NULL!	40	20	10	30	100	#NULL!	2	4	4	4	4	1	1	1	1	99	99	0
178	#NULL!	20	15	30	35	100	#NULL!	20	15	20	45	100	#NULL!	30	30	10	30	100	#NULL!	35	20	20	25	100	#NULL!	25	25	25	25	100	#NULL!	25	25	25	25	100	#NULL!	2	5	5	4	5	2	2	2	2	1	0	0
179	#NULL!	15	15	20	50	100	#NULL!	20	20	40	20	100	#NULL!	20	20	40	20	100	#NULL!	30	20	30	20	100	#NULL!	30	20	30	20	100	#NULL!	20	20	30	30	100	#NULL!	2	4	4	4	4	1	#NULL!	99	2	99	99	99
180	#NULL!	5	30	35	30	100	#NULL!	15	30	35	20	100	#NULL!	15	20	35	30	100	#NULL!	15	20	35	30	100	#NULL!	15	20	35	30	100	#NULL!	15	20	30	35	100	#NULL!	2	4	4	4	4	2	2	3	2	1	99	0
181	#NULL!	25	10	25	40	100	#NULL!	50	0	0	50	100	#NULL!	30	0	0	70	100	#NULL!	70	0	0	30	100	#NULL!	30	0	0	70	100	#NULL!	30	0	0	70	100	#NULL!	2	4	5	4	4	1	1	3	2	1	0	0
182	#NULL!	10	10	40	40	100	#NULL!	25	25	25	25	100	#NULL!	5	30	10	55	100	#NULL!	30	20	40	10	100	#NULL!	20	20	20	40	100	#NULL!	30	25	5	40	100	#NULL!	3	4	4	4	4	3	2	99	2	1	99	0
183	#NULL!	20	25	20	35	100	#NULL!	20	0	80	0	100	#NULL!	50	0	50	0	100	#NULL!	30	30	20	20	100	#NULL!	25	35	10	30	100	#NULL!	50	20	10	20	100	#NULL!	99	5	99	99	99	1	1	2	2	1	99	1
184	#NULL!	5	30	50	15	100	#NULL!	15	20	25	40	100	#NULL!	30	30	20	20	100	#NULL!	30	30	20	20	100	#NULL!	35	30	10	25	100	#NULL!	30	25	10	35	100	#NULL!	3	4	4	4	4	3	#NULL!	1	2	99	99	99
185	#NULL!	5	5	10	80	100	#NULL!	5	5	10	80	100	#NULL!	0	0	0	100	100	#NULL!	50	50	0	0	100	#NULL!	5	5	0	90	100	#NULL!	0	0	0	100	100	#NULL!	2	4	4	4	4	3	1	1	1	99	99	0
186	#NULL!	30	30	35	5	100	#NULL!	35	35	10	20	100	#NULL!	35	35	15	15	100	#NULL!	35	35	10	20	100	#NULL!	40	40	10	10	100	#NULL!	25	25	25	25	100	#NULL!	1	5	5	5	5	1	1	2	2	99	99	0
187	#NULL!	25	25	40	10	100	#NULL!	10	30	20	40	100	#NULL!	50	30	5	15	100	#NULL!	40	40	10	10	100	#NULL!	40	40	10	10	100	#NULL!	40	10	10	40	100	#NULL!	99	99	99	99	99	1	1	99	2	1	1	99
188	#NULL!	20	30	30	20	100	#NULL!	20	30	30	20	100	#NULL!	40	40	10	10	100	#NULL!	30	30	20	20	100	#NULL!	30	30	20	20	100	#NULL!	30	30	10	30	100	#NULL!	2	4	4	4	4	2	2	1	1	1	1	1
189	#NULL!	20	0	20	60	100	#NULL!	20	0	20	60	100	#NULL!	50	0	0	50	100	#NULL!	50	0	0	50	100	#NULL!	50	0	0	50	100	#NULL!	10	0	0	90	100	#NULL!	2	4	4	4	4	2	2	1	2	1	99	1
190	#NULL!	25	25	25	25	100	#NULL!	25	25	25	25	100	#NULL!	25	25	25	25	100	#NULL!	25	25	25	25	100	#NULL!	25	25	25	25	100	#NULL!	25	25	25	25	100	#NULL!	1	5	5	5	5	1	1	1	1	1	1	0
191	#NULL!	25	20	50	5	100	#NULL!	50	10	10	30	100	#NULL!	55	20	5	20	100	#NULL!	60	20	5	15	100	#NULL!	50	30	10	10	100	#NULL!	30	10	5	55	100	#NULL!	1	5	4	5	5	2	1	1	1	0	0	0
192	#NULL!	10	10	70	10	100	#NULL!	60	5	20	15	100	#NULL!	0	0	80	20	100	#NULL!	30	15	30	25	100	#NULL!	30	20	20	30	100	#NULL!	35	30	0	35	100	#NULL!	1	5	5	4	4	2	2	2	2	1	0	0
193	#NULL!	75	0	0	25	100	#NULL!	20	0	0	80	100	#NULL!	0	25	0	75	100	#NULL!	70	0	0	30	100	#NULL!	60	0	0	40	100	#NULL!	0	0	0	100	100	#NULL!	1	5	5	5	5	1	2	1	1	0	0	0
194	#NULL!	20	10	10	60	100	#NULL!	10	10	20	60	100	#NULL!	15	10	15	60	100	#NULL!	20	10	20	50	100	#NULL!	20	10	30	40	100	#NULL!	10	30	10	50	100	#NULL!	2	4	4	4	5	2	1	1	2	99	99	0
195	#NULL!	25	20	35	20	100	#NULL!	20	15	35	30	100	#NULL!	40	20	10	30	100	#NULL!	40	20	10	30	100	#NULL!	40	20	10	30	100	#NULL!	35	15	5	45	100	#NULL!	1	4	4	4	4	2	2	3	2	0	0	0
196	#NULL!	20	10	10	60	100	#NULL!	15	15	35	35	100	#NULL!	10	10	10	70	100	#NULL!	20	10	10	60	100	#NULL!	15	15	35	35	100	#NULL!	35	15	15	35	100	#NULL!	4	4	4	4	4	1	1	99	3	99	0	1
197	#NULL!	10	10	60	20	100	#NULL!	20	20	10	50	100	#NULL!	40	30	5	25	100	#NULL!	60	30	5	5	100	#NULL!	40	20	10	30	100	#NULL!	50	0	10	40	100	#NULL!	2	5	4	4	4	3	2	2	2	99	99	99
198	#NULL!	10	30	30	30	100	#NULL!	10	20	35	35	100	#NULL!	15	30	20	35	100	#NULL!	10	20	35	35	100	#NULL!	10	20	35	35	100	#NULL!	10	10	30	50	100	#NULL!	2	4	4	4	5	1	2	3	2	0	1	0
199	#NULL!	25	25	25	25	100	#NULL!	25	25	25	25	100	#NULL!	30	30	10	30	100	#NULL!	25	25	25	25	100	#NULL!	25	25	25	25	100	#NULL!	30	15	15	40	100	#NULL!	3	4	5	5	5	2	2	1	1	99	99	0
200	#NULL!	10	10	60	20	100	#NULL!	10	30	20	40	100	#NULL!	50	10	10	30	100	#NULL!	50	20	10	20	100	#NULL!	40	10	20	30	100	#NULL!	30	20	10	40	100	#NULL!	99	5	5	5	4	3	3	99	2	99	99	99
201	#NULL!	0	0	0	100	100	#NULL!	35	0	0	65	100	#NULL!	100	0	0	0	100	#NULL!	30	0	0	70	100	#NULL!	50	0	0	50	100	#NULL!	30	0	0	70	100	#NULL!	3	5	5	5	5	2	2	3	2	99	99	0
202	#NULL!	0	10	20	70	100	#NULL!	25	25	25	25	100	#NULL!	10	20	20	50	100	#NULL!	10	10	20	60	100	#NULL!	25	25	25	25	100	#NULL!	25	25	25	25	100	#NULL!	1	4	4	5	4	1	1	1	1	1	0	0
203	#NULL!	0	0	100	0	100	#NULL!	0	0	0	100	100	#NULL!	90	10	0	0	100	#NULL!	0	0	0	100	100	#NULL!	25	25	25	25	100	#NULL!	50	20	10	20	100	#NULL!	3	3	4	4	4	3	3	1	2	99	99	1
204	#NULL!	10	0	80	10	100	#NULL!	20	0	0	80	100	#NULL!	50	0	0	50	100	#NULL!	25	25	0	50	100	#NULL!	40	40	10	10	100	#NULL!	40	40	10	10	100	#NULL!	3	5	5	5	5	1	1	1	2	0	0	0
205	#NULL!	25	30	25	20	100	#NULL!	15	20	25	40	100	#NULL!	35	20	15	30	100	#NULL!	25	30	20	25	100	#NULL!	30	25	20	25	100	#NULL!	25	25	20	30	100	#NULL!	4	5	5	5	5	1	2	99	2	0	0	1
206	#NULL!	35	35	20	10	100	#NULL!	25	25	25	25	100	#NULL!	35	35	10	20	100	#NULL!	40	40	10	10	100	#NULL!	30	30	10	30	100	#NULL!	35	25	0	40	100	#NULL!	4	4	5	4	5	1	#NULL!	99	2	99	99	99
207	#NULL!	15	20	50	15	100	#NULL!	20	20	40	20	100	#NULL!	45	30	5	20	100	#NULL!	40	20	10	30	100	#NULL!	40	20	10	30	100	#NULL!	40	10	10	40	100	#NULL!	2	4	5	3	4	1	1	2	2	0	0	0
208	#NULL!	10	10	50	30	100	#NULL!	5	15	60	20	100	#NULL!	20	5	55	20	100	#NULL!	40	5	45	10	100	#NULL!	15	5	20	60	100	#NULL!	45	10	5	40	100	#NULL!	1	5	5	5	5	1	1	99	2	1	99	0
209	#NULL!	5	35	40	20	100	#NULL!	10	20	25	45	100	#NULL!	20	30	30	20	100	#NULL!	30	25	20	25	100	#NULL!	25	25	25	25	100	#NULL!	25	25	25	25	100	#NULL!	3	4	4	4	4	1	1	99	2	1	1	1
210	#NULL!	10	10	60	20	100	#NULL!	30	5	15	50	100	#NULL!	85	10	0	5	100	#NULL!	80	15	0	5	100	#NULL!	10	80	0	10	100	#NULL!	80	0	0	20	100	#NULL!	2	5	5	5	4	1	2	2	2	99	99	99
211	#NULL!	5	5	30	60	100	#NULL!	0	10	40	50	100	#NULL!	100	0	0	0	100	#NULL!	40	20	20	20	100	#NULL!	0	0	0	100	100	#NULL!	0	0	0	100	100	#NULL!	2	5	4	4	4	1	#NULL!	4	2	1	99	1
212	#NULL!	10	30	30	30	100	#NULL!	30	10	10	50	100	#NULL!	50	40	0	10	100	#NULL!	30	30	10	30	100	#NULL!	30	30	10	30	100	#NULL!	40	10	10	40	100	#NULL!	2	4	5	5	5	2	1	3	2	99	99	1
213	#NULL!	15	15	20	50	100	#NULL!	20	10	20	50	100	#NULL!	50	20	10	20	100	#NULL!	20	10	20	50	100	#NULL!	30	10	10	50	100	#NULL!	25	25	0	50	100	#NULL!	2	5	5	5	5	1	1	99	2	99	99	99
214	#NULL!	25	25	25	25	100	#NULL!	25	25	25	25	100	#NULL!	35	25	10	30	100	#NULL!	25	25	25	25	100	#NULL!	25	25	25	25	100	#NULL!	25	25	25	25	100	#NULL!	3	5	5	5	5	1	2	4	2	0	0	0
215	#NULL!	5	25	30	40	100	#NULL!	25	20	25	30	100	#NULL!	15	35	30	20	100	#NULL!	10	20	30	40	100	#NULL!	20	30	20	30	100	#NULL!	30	20	20	30	100	#NULL!	1	5	4	4	4	1	1	3	2	0	0	0
216	#NULL!	20	25	35	20	100	#NULL!	20	30	30	20	100	#NULL!	30	25	15	30	100	#NULL!	35	30	15	20	100	#NULL!	35	25	15	25	100	#NULL!	35	20	10	35	100	#NULL!	2	4	4	4	5	3	#NULL!	2	2	0	0	0
217	#NULL!	30	30	30	10	100	#NULL!	20	15	15	50	100	#NULL!	30	30	20	20	100	#NULL!	30	30	15	25	100	#NULL!	25	25	25	25	100	#NULL!	30	30	10	30	100	#NULL!	1	3	2	4	3	1	2	99	2	99	99	99
218	#NULL!	20	50	20	10	100	#NULL!	10	20	20	50	100	#NULL!	50	50	0	0	100	#NULL!	50	30	0	20	100	#NULL!	50	50	0	0	100	#NULL!	50	0	0	50	100	#NULL!	3	4	3	3	4	1	1	2	2	99	99	0
219	#NULL!	30	10	20	40	100	#NULL!	25	30	30	15	100	#NULL!	20	30	10	40	100	#NULL!	10	20	35	35	100	#NULL!	30	15	15	40	100	#NULL!	20	30	30	20	100	#NULL!	3	4	4	4	4	2	2	99	2	99	99	0
220	#NULL!	50	5	35	10	100	#NULL!	20	10	10	60	100	#NULL!	90	0	0	10	100	#NULL!	50	20	5	25	100	#NULL!	60	5	15	20	100	#NULL!	80	5	0	15	100	#NULL!	1	5	5	5	5	1	1	2	2	99	99	0
221	#NULL!	25	30	35	10	100	#NULL!	30	35	20	15	100	#NULL!	35	25	15	25	100	#NULL!	35	25	20	20	100	#NULL!	30	30	20	20	100	#NULL!	35	15	15	35	100	#NULL!	1	5	5	5	5	1	2	2	2	99	99	0
222	#NULL!	40	0	40	20	100	#NULL!	40	0	40	20	100	#NULL!	80	0	20	0	100	#NULL!	80	10	0	10	100	#NULL!	80	0	10	10	100	#NULL!	80	0	0	20	100	#NULL!	1	4	5	4	4	1	1	2	2	99	99	1
223	#NULL!	25	25	30	20	100	#NULL!	25	20	35	20	100	#NULL!	35	25	15	25	100	#NULL!	35	25	25	15	100	#NULL!	10	25	35	30	100	#NULL!	25	15	25	35	100	#NULL!	2	5	5	5	5	3	2	99	2	0	0	1
224	#NULL!	0	5	25	70	100	#NULL!	0	0	50	50	100	#NULL!	100	0	0	0	100	#NULL!	30	50	0	20	100	#NULL!	60	40	0	0	100	#NULL!	60	20	0	20	100	#NULL!	2	5	5	5	5	1	2	2	1	99	99	99
225	#NULL!	25	25	25	25	100	#NULL!	25	25	25	25	100	#NULL!	25	25	25	25	100	#NULL!	25	25	25	25	100	#NULL!	25	25	25	25	100	#NULL!	25	25	25	25	100	#NULL!	3	5	5	5	4	1	2	3	2	1	1	0
226	#NULL!	5	15	50	30	100	#NULL!	25	10	15	50	100	#NULL!	60	15	5	20	100	#NULL!	50	20	10	20	100	#NULL!	25	15	10	50	100	#NULL!	25	15	10	50	100	#NULL!	3	3	4	4	3	1	1	1	2	1	99	0
227	#NULL!	5	10	35	50	100	#NULL!	10	10	30	50	100	#NULL!	20	20	0	60	100	#NULL!	25	15	10	50	100	#NULL!	25	50	20	5	100	#NULL!	15	60	5	20	100	#NULL!	2	5	5	5	5	1	2	4	3	99	99	0
228	#NULL!	30	0	70	0	100	#NULL!	20	0	0	80	100	#NULL!	70	10	0	20	100	#NULL!	80	0	0	20	100	#NULL!	0	30	0	70	100	#NULL!	20	0	0	80	100	#NULL!	3	3	4	5	4	1	1	1	1	0	0	0
229	#NULL!	50	5	30	15	100	#NULL!	0	0	0	100	100	#NULL!	50	25	0	25	100	#NULL!	55	20	0	25	100	#NULL!	60	25	10	5	100	#NULL!	60	20	15	5	100	#NULL!	1	5	5	5	5	2	3	2	1	1	1	1
230	#NULL!	5	10	80	5	100	#NULL!	0	0	0	100	100	#NULL!	25	25	25	25	100	#NULL!	50	10	20	20	100	#NULL!	25	25	25	25	100	#NULL!	25	25	0	50	100	#NULL!	1	4	4	4	4	1	2	1	1	99	99	1
231	#NULL!	25	25	25	25	100	#NULL!	25	25	25	25	100	#NULL!	25	25	25	25	100	#NULL!	25	25	25	25	100	#NULL!	35	20	20	25	100	#NULL!	25	25	25	25	100	#NULL!	3	4	4	4	4	1	2	99	2	99	99	0
232	#NULL!	15	30	50	5	100	#NULL!	0	10	0	90	100	#NULL!	20	70	5	5	100	#NULL!	50	20	30	0	100	#NULL!	70	25	5	0	100	#NULL!	60	30	0	10	100	#NULL!	3	4	4	4	4	1	1	1	1	99	99	0
233	#NULL!	25	25	25	25	100	#NULL!	25	25	25	25	100	#NULL!	35	35	15	15	100	#NULL!	35	35	10	20	100	#NULL!	30	30	20	20	100	#NULL!	35	30	0	35	100	#NULL!	2	4	4	4	4	1	2	3	2	99	99	0
234	#NULL!	10	15	50	25	100	#NULL!	0	0	0	100	100	#NULL!	60	30	0	10	100	#NULL!	50	30	0	20	100	#NULL!	35	35	0	30	100	#NULL!	40	0	0	60	100	#NULL!	2	4	4	3	4	1	1	99	3	0	0	0
235	#NULL!	20	10	30	40	100	#NULL!	20	15	35	30	100	#NULL!	40	25	5	30	100	#NULL!	40	20	10	30	100	#NULL!	30	20	15	35	100	#NULL!	0	0	0	100	100	#NULL!	2	4	4	5	4	1	2	1	3	99	99	0
236	#NULL!	50	5	20	25	100	#NULL!	20	5	25	50	100	#NULL!	50	5	15	30	100	#NULL!	60	10	10	20	100	#NULL!	50	10	10	30	100	#NULL!	40	10	10	40	100	#NULL!	4	2	4	4	4	1	2	4	2	1	99	0
237	#NULL!	25	25	25	25	100	#NULL!	25	25	25	25	100	#NULL!	25	25	25	25	100	#NULL!	25	25	25	25	100	#NULL!	25	25	25	25	100	#NULL!	25	25	25	25	100	#NULL!	2	4	4	4	4	1	1	1	2	0	0	0
238	#NULL!	20	20	50	10	100	#NULL!	15	30	15	40	100	#NULL!	50	30	10	10	100	#NULL!	25	25	25	25	100	#NULL!	20	50	10	20	100	#NULL!	20	30	10	40	100	#NULL!	1	4	5	5	5	1	1	5	2	0	0	0
239	#NULL!	10	10	40	40	100	#NULL!	30	10	30	30	100	#NULL!	10	70	0	20	100	#NULL!	20	0	0	80	100	#NULL!	30	30	0	40	100	#NULL!	40	10	0	50	100	#NULL!	2	4	4	4	4	1	1	1	1	1	0	0
240	#NULL!	50	35	5	10	100	#NULL!	40	25	5	30	100	#NULL!	65	20	5	10	100	#NULL!	60	20	0	20	100	#NULL!	30	10	0	60	100	#NULL!	50	10	0	40	100	#NULL!	1	4	5	4	4	1	1	3	2	99	99	0
241	#NULL!	20	10	40	30	100	#NULL!	10	20	30	40	100	#NULL!	15	30	15	40	100	#NULL!	30	20	20	30	100	#NULL!	25	20	20	35	100	#NULL!	20	20	25	35	100	#NULL!	2	4	4	4	4	3	3	99	2	99	99	99
242	#NULL!	20	30	30	20	100	#NULL!	20	30	20	30	100	#NULL!	20	30	40	10	100	#NULL!	20	30	20	30	100	#NULL!	50	20	10	20	100	#NULL!	50	20	10	20	100	#NULL!	2	3	5	4	4	1	1	1	2	0	0	0
243	#NULL!	10	10	10	70	100	#NULL!	10	10	20	60	100	#NULL!	10	10	10	70	100	#NULL!	20	10	10	60	100	#NULL!	10	10	10	70	100	#NULL!	10	10	10	70	100	#NULL!	2	4	4	4	4	3	1	1	2	99	99	0
244	#NULL!	0	0	60	40	100	#NULL!	0	0	0	100	100	#NULL!	100	0	0	0	100	#NULL!	50	30	0	20	100	#NULL!	20	50	0	30	100	#NULL!	25	45	0	30	100	#NULL!	2	5	5	5	5	3	2	4	2	1	99	1
245	#NULL!	30	30	25	15	100	#NULL!	30	25	20	25	100	#NULL!	35	20	15	30	100	#NULL!	35	25	20	20	100	#NULL!	35	25	20	20	100	#NULL!	35	25	20	20	100	#NULL!	2	3	4	4	4	1	2	2	2	99	99	0
246	#NULL!	40	25	30	5	100	#NULL!	20	30	10	40	100	#NULL!	50	30	0	20	100	#NULL!	50	30	10	10	100	#NULL!	30	30	20	20	100	#NULL!	50	15	5	30	100	#NULL!	2	4	5	5	5	3	2	3	2	1	0	1
247	#NULL!	25	25	25	25	100	#NULL!	25	25	25	25	100	#NULL!	30	30	20	20	100	#NULL!	35	20	20	25	100	#NULL!	35	30	0	35	100	#NULL!	40	0	30	30	100	#NULL!	3	4	5	5	5	1	1	99	2	99	99	1
248	#NULL!	10	20	40	30	100	#NULL!	20	20	10	50	100	#NULL!	50	10	5	35	100	#NULL!	40	30	20	10	100	#NULL!	10	20	30	40	100	#NULL!	10	0	60	30	100	#NULL!	3	4	5	4	5	3	#NULL!	1	2	1	1	0
249	#NULL!	30	30	30	10	100	#NULL!	20	25	30	25	100	#NULL!	35	30	15	20	100	#NULL!	25	30	25	20	100	#NULL!	30	30	15	25	100	#NULL!	25	25	25	25	100	#NULL!	2	4	4	4	4	2	2	99	1	1	99	0
250	#NULL!	20	20	30	30	100	#NULL!	20	20	10	50	100	#NULL!	50	0	0	50	100	#NULL!	80	10	0	10	100	#NULL!	20	0	0	80	100	#NULL!	40	0	0	60	100	#NULL!	1	5	5	5	5	2	1	99	2	1	99	0
251	#NULL!	0	5	95	0	100	#NULL!	0	0	0	100	100	#NULL!	100	0	0	0	100	#NULL!	0	10	0	90	100	#NULL!	0	10	0	90	100	#NULL!	70	0	0	30	100	#NULL!	2	3	4	3	3	1	1	1	2	0	0	1
252	#NULL!	50	20	20	10	100	#NULL!	10	20	20	50	100	#NULL!	60	20	0	20	100	#NULL!	20	50	10	20	100	#NULL!	30	40	10	20	100	#NULL!	50	10	10	30	100	#NULL!	1	4	4	4	5	1	1	99	2	1	0	99
253	#NULL!	5	5	10	80	100	#NULL!	20	20	30	30	100	#NULL!	50	40	5	5	100	#NULL!	10	10	30	50	100	#NULL!	20	20	10	50	100	#NULL!	20	20	10	50	100	#NULL!	1	4	5	5	5	2	1	1	1	99	99	0
254	#NULL!	15	25	30	30	100	#NULL!	10	30	30	30	100	#NULL!	20	30	20	30	100	#NULL!	30	20	20	30	100	#NULL!	30	20	20	30	100	#NULL!	30	20	20	30	100	#NULL!	1	5	5	5	5	1	1	99	2	0	0	0
255	#NULL!	5	20	60	15	100	#NULL!	10	10	10	70	100	#NULL!	40	40	10	10	100	#NULL!	25	25	25	25	100	#NULL!	20	10	50	20	100	#NULL!	30	20	20	30	100	#NULL!	2	5	5	5	4	2	2	4	2	1	1	0
256	#NULL!	25	25	25	25	100	#NULL!	25	25	25	25	100	#NULL!	25	25	25	25	100	#NULL!	25	25	25	25	100	#NULL!	25	25	25	25	100	#NULL!	25	25	25	25	100	#NULL!	3	5	5	5	5	1	1	2	2	0	0	0
257	#NULL!	15	30	40	15	100	#NULL!	30	30	30	10	100	#NULL!	40	30	15	15	100	#NULL!	40	30	15	15	100	#NULL!	25	25	10	40	100	#NULL!	25	20	20	35	100	#NULL!	3	4	4	4	4	3	2	1	1	99	99	0
258	#NULL!	10	30	30	30	100	#NULL!	15	40	30	15	100	#NULL!	40	20	20	20	100	#NULL!	25	25	25	25	100	#NULL!	25	25	25	25	100	#NULL!	30	30	5	35	100	#NULL!	3	5	4	5	5	3	3	5	2	99	99	0
259	#NULL!	30	10	50	10	100	#NULL!	10	10	20	60	100	#NULL!	60	20	5	15	100	#NULL!	70	10	10	10	100	#NULL!	60	20	10	10	100	#NULL!	50	25	0	25	100	#NULL!	3	5	5	5	5	1	1	1	1	99	99	1
260	#NULL!	10	15	50	25	100	#NULL!	15	15	20	50	100	#NULL!	75	20	5	0	100	#NULL!	15	15	15	55	100	#NULL!	30	20	20	30	100	#NULL!	20	20	0	60	100	#NULL!	2	4	4	3	4	1	2	99	2	99	99	0
261	#NULL!	10	25	35	30	100	#NULL!	10	30	25	35	100	#NULL!	30	35	5	30	100	#NULL!	35	35	5	25	100	#NULL!	30	30	10	30	100	#NULL!	35	35	10	20	100	#NULL!	1	5	5	99	5	1	2	99	2	0	0	0
262	#NULL!	30	10	30	30	100	#NULL!	25	25	25	25	100	#NULL!	35	20	20	25	100	#NULL!	25	25	20	30	100	#NULL!	25	25	25	25	100	#NULL!	30	20	20	30	100	#NULL!	2	4	4	4	4	1	1	1	2	1	1	0
263	#NULL!	70	0	30	0	100	#NULL!	0	0	20	80	100	#NULL!	80	0	0	20	100	#NULL!	80	10	0	10	100	#NULL!	100	0	0	0	100	#NULL!	100	0	0	0	100	#NULL!	1	5	5	5	5	1	2	1	1	99	99	99
264	#NULL!	40	30	25	5	100	#NULL!	40	30	0	30	100	#NULL!	60	20	0	20	100	#NULL!	60	20	0	20	100	#NULL!	60	20	0	20	100	#NULL!	40	30	0	30	100	#NULL!	1	5	4	5	5	1	1	5	2	99	99	0
265	#NULL!	35	35	25	5	100	#NULL!	35	35	25	5	100	#NULL!	35	35	25	5	100	#NULL!	35	35	25	5	100	#NULL!	35	35	5	25	100	#NULL!	35	25	5	35	100	#NULL!	2	5	4	4	3	1	1	3	2	0	0	1
266	#NULL!	55	20	20	5	100	#NULL!	10	25	15	50	100	#NULL!	50	30	10	10	100	#NULL!	50	20	20	10	100	#NULL!	50	10	20	20	100	#NULL!	50	20	10	20	100	#NULL!	2	5	4	4	4	1	1	99	2	99	99	0
267	#NULL!	15	25	40	20	100	#NULL!	20	25	30	25	100	#NULL!	40	20	10	30	100	#NULL!	20	20	40	20	100	#NULL!	20	40	10	30	100	#NULL!	30	30	10	30	100	#NULL!	3	5	5	5	5	3	2	1	1	1	1	1
268	#NULL!	5	5	80	10	100	#NULL!	30	20	30	20	100	#NULL!	80	10	0	10	100	#NULL!	55	30	5	10	100	#NULL!	35	35	15	15	100	#NULL!	80	10	0	10	100	#NULL!	4	4	4	4	4	2	1	1	2	0	0	0
269	#NULL!	20	30	30	20	100	#NULL!	30	20	10	40	100	#NULL!	50	30	10	10	100	#NULL!	50	30	10	10	100	#NULL!	50	30	10	10	100	#NULL!	50	30	10	10	100	#NULL!	2	4	4	4	5	1	1	2	2	99	99	99
270	#NULL!	30	25	30	15	100	#NULL!	25	30	10	35	100	#NULL!	30	20	5	45	100	#NULL!	50	40	5	5	100	#NULL!	40	30	20	10	100	#NULL!	20	30	10	40	100	#NULL!	2	4	5	3	5	1	1	4	2	1	99	0
271	#NULL!	30	30	30	10	100	#NULL!	20	20	10	50	100	#NULL!	50	30	0	20	100	#NULL!	30	20	10	40	100	#NULL!	50	30	0	20	100	#NULL!	60	20	0	20	100	#NULL!	3	4	5	5	5	1	1	2	2	99	99	1
272	#NULL!	25	25	25	25	100	#NULL!	25	25	25	25	100	#NULL!	25	25	25	25	100	#NULL!	25	25	25	25	100	#NULL!	25	25	25	25	100	#NULL!	25	25	25	25	100	#NULL!	3	3	4	4	4	1	1	2	2	1	0	0
273	#NULL!	20	30	40	10	100	#NULL!	10	40	30	20	100	#NULL!	40	30	20	10	100	#NULL!	20	30	40	10	100	#NULL!	30	40	20	10	100	#NULL!	20	40	30	10	100	#NULL!	2	4	5	4	4	1	#NULL!	99	2	99	99	99
274	#NULL!	5	10	70	15	100	#NULL!	20	10	10	60	100	#NULL!	70	20	0	10	100	#NULL!	65	15	5	15	100	#NULL!	45	25	10	20	100	#NULL!	40	15	5	40	100	#NULL!	3	5	5	5	5	2	2	1	1	1	1	0
275	#NULL!	40	40	10	10	100	#NULL!	10	30	10	50	100	#NULL!	40	15	5	40	100	#NULL!	35	30	5	30	100	#NULL!	45	35	5	15	100	#NULL!	45	25	5	25	100	#NULL!	4	4	4	4	4	1	1	2	2	99	99	1
276	#NULL!	20	10	50	20	100	#NULL!	10	5	5	80	100	#NULL!	50	0	0	50	100	#NULL!	50	0	0	50	100	#NULL!	50	0	0	50	100	#NULL!	30	20	0	50	100	#NULL!	2	4	4	4	5	1	1	5	2	1	99	1
277	#NULL!	30	20	35	15	100	#NULL!	30	15	15	40	100	#NULL!	50	30	5	15	100	#NULL!	50	20	5	25	100	#NULL!	30	10	20	40	100	#NULL!	40	15	5	40	100	#NULL!	2	5	5	4	4	1	2	2	3	99	99	1
278	#NULL!	25	25	25	25	100	#NULL!	20	20	40	20	100	#NULL!	40	30	0	30	100	#NULL!	30	30	30	10	100	#NULL!	25	25	25	25	100	#NULL!	10	10	10	70	100	#NULL!	1	5	5	5	5	2	2	2	2	99	99	1
279	#NULL!	20	30	30	20	100	#NULL!	20	20	20	40	100	#NULL!	40	30	10	20	100	#NULL!	20	30	10	40	100	#NULL!	30	20	10	40	100	#NULL!	30	20	10	40	100	#NULL!	2	5	5	5	5	1	1	4	2	99	1	1
280	#NULL!	15	15	15	55	100	#NULL!	10	10	60	20	100	#NULL!	60	10	5	25	100	#NULL!	20	10	10	60	100	#NULL!	25	35	10	30	100	#NULL!	20	10	0	70	100	#NULL!	2	4	4	4	3	1	1	2	2	0	0	0
281	#NULL!	20	35	35	10	100	#NULL!	15	15	35	35	100	#NULL!	30	35	20	15	100	#NULL!	30	25	20	25	100	#NULL!	35	15	15	35	100	#NULL!	30	20	35	15	100	#NULL!	2	4	5	5	5	1	1	1	1	1	1	1
282	#NULL!	0	0	45	55	100	#NULL!	0	0	0	100	100	#NULL!	0	0	0	100	100	#NULL!	0	0	0	100	100	#NULL!	0	0	0	100	100	#NULL!	0	0	0	100	100	#NULL!	1	5	5	5	5	1	1	5	2	99	99	0
283	#NULL!	30	30	35	5	100	#NULL!	30	30	5	35	100	#NULL!	5	75	5	15	100	#NULL!	30	30	30	10	100	#NULL!	30	30	10	30	100	#NULL!	30	25	15	30	100	#NULL!	1	2	4	3	4	2	1	2	1	0	0	0
284	#NULL!	30	30	20	20	100	#NULL!	30	30	10	30	100	#NULL!	40	15	5	40	100	#NULL!	30	30	20	20	100	#NULL!	30	30	20	20	100	#NULL!	40	10	10	40	100	#NULL!	2	5	4	4	4	1	2	2	2	99	99	0
285	#NULL!	5	5	70	20	100	#NULL!	10	10	10	70	100	#NULL!	70	10	10	10	100	#NULL!	70	10	10	10	100	#NULL!	30	30	30	10	100	#NULL!	25	25	25	25	100	#NULL!	3	4	4	4	4	1	2	1	1	1	99	0
286	#NULL!	20	30	40	10	100	#NULL!	10	20	30	40	100	#NULL!	40	10	20	30	100	#NULL!	40	20	30	10	100	#NULL!	30	30	10	30	100	#NULL!	40	10	10	40	100	#NULL!	3	5	5	4	4	1	1	2	2	1	0	0
287	#NULL!	10	10	20	60	100	#NULL!	15	15	55	15	100	#NULL!	20	20	40	20	100	#NULL!	20	20	30	30	100	#NULL!	20	20	40	20	100	#NULL!	20	20	40	20	100	#NULL!	2	4	4	4	4	1	2	3	2	0	0	0
288	#NULL!	25	25	25	25	100	#NULL!	20	20	20	40	100	#NULL!	30	20	5	45	100	#NULL!	30	20	20	30	100	#NULL!	25	30	25	20	100	#NULL!	20	35	15	30	100	#NULL!	2	4	4	4	4	1	2	1	2	99	99	99
289	#NULL!	10	0	15	75	100	#NULL!	15	20	60	5	100	#NULL!	15	25	30	30	100	#NULL!	20	10	35	35	100	#NULL!	10	20	35	35	100	#NULL!	20	10	15	55	100	#NULL!	2	4	5	4	4	2	2	4	2	0	0	0
290	#NULL!	10	20	35	35	100	#NULL!	15	15	35	35	100	#NULL!	30	30	20	20	100	#NULL!	35	15	15	35	100	#NULL!	15	20	30	35	100	#NULL!	35	20	10	35	100	#NULL!	2	4	4	4	4	1	1	3	2	1	1	0
291	#NULL!	25	25	25	25	100	#NULL!	25	25	25	25	100	#NULL!	25	25	25	25	100	#NULL!	25	25	25	25	100	#NULL!	25	25	25	25	100	#NULL!	25	25	25	25	100	#NULL!	1	4	5	4	5	1	2	3	2	99	1	0
292	#NULL!	5	25	60	10	100	#NULL!	5	15	30	50	100	#NULL!	15	5	50	30	100	#NULL!	50	5	15	30	100	#NULL!	50	15	5	30	100	#NULL!	40	5	5	50	100	#NULL!	2	5	5	5	5	1	1	1	2	99	1	0
293	#NULL!	20	10	40	30	100	#NULL!	25	15	20	40	100	#NULL!	35	20	15	30	100	#NULL!	15	40	15	30	100	#NULL!	50	20	15	15	100	#NULL!	25	20	15	40	100	#NULL!	2	4	4	3	3	1	2	99	2	99	99	0
294	#NULL!	25	25	25	25	100	#NULL!	25	25	25	25	100	#NULL!	25	25	25	25	100	#NULL!	25	25	25	25	100	#NULL!	25	25	25	25	100	#NULL!	25	25	25	25	100	#NULL!	99	99	99	99	99	1	2	1	1	99	99	0
295	#NULL!	20	10	40	30	100	#NULL!	50	20	10	20	100	#NULL!	30	20	20	30	100	#NULL!	40	10	10	40	100	#NULL!	40	20	10	30	100	#NULL!	30	20	20	30	100	#NULL!	4	4	4	4	4	1	1	2	2	99	1	0
296	#NULL!	20	5	5	70	100	#NULL!	10	50	10	30	100	#NULL!	15	60	10	15	100	#NULL!	60	40	0	0	100	#NULL!	40	10	10	40	100	#NULL!	50	0	0	50	100	#NULL!	5	5	5	5	5	1	1	2	2	1	1	0
297	#NULL!	10	10	20	60	100	#NULL!	10	10	20	60	100	#NULL!	50	5	5	40	100	#NULL!	10	10	10	70	100	#NULL!	10	10	10	70	100	#NULL!	10	10	10	70	100	#NULL!	2	5	5	5	5	1	2	1	1	0	1	0
298	#NULL!	30	40	20	10	100	#NULL!	10	30	20	40	100	#NULL!	60	15	15	10	100	#NULL!	70	10	10	10	100	#NULL!	40	40	10	10	100	#NULL!	40	10	10	40	100	#NULL!	1	3	3	3	4	1	1	4	2	0	1	1
299	#NULL!	0	0	100	0	100	#NULL!	20	20	25	35	100	#NULL!	30	40	15	15	100	#NULL!	15	20	30	35	100	#NULL!	25	20	25	30	100	#NULL!	25	20	15	40	100	#NULL!	2	4	4	4	4	1	#NULL!	99	2	99	99	99
300	#NULL!	5	50	30	15	100	#NULL!	20	40	20	20	100	#NULL!	60	30	0	10	100	#NULL!	60	20	10	10	100	#NULL!	35	35	20	10	100	#NULL!	50	30	0	20	100	#NULL!	1	5	5	5	4	2	2	3	2	0	0	0
301	#NULL!	5	5	10	80	100	#NULL!	5	15	60	20	100	#NULL!	10	10	50	30	100	#NULL!	10	20	40	30	100	#NULL!	10	30	30	30	100	#NULL!	10	20	30	40	100	#NULL!	2	4	5	4	4	1	2	1	2	0	0	0
302	#NULL!	20	15	40	25	100	#NULL!	20	10	20	50	100	#NULL!	50	20	5	25	100	#NULL!	50	20	15	15	100	#NULL!	25	25	25	25	100	#NULL!	100	0	0	0	100	#NULL!	3	5	5	5	5	1	1	1	2	99	99	0
303	#NULL!	20	20	40	20	100	#NULL!	10	20	20	50	100	#NULL!	20	30	20	30	100	#NULL!	30	30	20	20	100	#NULL!	20	40	20	20	100	#NULL!	30	20	20	30	100	#NULL!	2	4	4	4	4	1	2	99	3	0	0	1
304	#NULL!	10	20	35	35	100	#NULL!	15	20	30	35	100	#NULL!	40	25	15	20	100	#NULL!	20	30	10	40	100	#NULL!	20	30	15	35	100	#NULL!	30	25	15	30	100	#NULL!	3	4	5	4	5	1	2	2	2	99	99	1
305	#NULL!	30	20	40	10	100	#NULL!	30	20	10	40	100	#NULL!	40	20	10	30	100	#NULL!	40	30	20	10	100	#NULL!	40	30	10	20	100	#NULL!	30	10	20	40	100	#NULL!	1	5	5	4	4	1	2	4	2	99	99	1
306	#NULL!	40	20	25	15	100	#NULL!	15	25	40	20	100	#NULL!	45	20	10	25	100	#NULL!	45	20	25	10	100	#NULL!	40	25	20	15	100	#NULL!	25	20	10	45	100	#NULL!	2	2	4	4	3	1	1	5	2	99	99	0
307	#NULL!	15	15	35	35	100	#NULL!	0	0	0	100	100	#NULL!	100	0	0	0	100	#NULL!	0	100	0	0	100	#NULL!	0	30	30	40	100	#NULL!	100	0	0	0	100	#NULL!	2	2	3	4	4	2	#NULL!	1	1	99	99	99
308	#NULL!	0	10	85	5	100	#NULL!	5	10	5	80	100	#NULL!	90	5	0	5	100	#NULL!	75	15	5	5	100	#NULL!	5	85	5	5	100	#NULL!	90	5	0	5	100	#NULL!	3	4	4	4	4	1	2	99	2	0	0	0
309	#NULL!	10	10	10	70	100	#NULL!	10	10	20	60	100	#NULL!	10	10	10	70	100	#NULL!	10	10	10	70	100	#NULL!	10	10	10	70	100	#NULL!	10	10	10	70	100	#NULL!	1	4	4	5	5	1	2	4	2	1	99	0
310	#NULL!	10	10	60	20	100	#NULL!	10	10	10	70	100	#NULL!	50	5	5	40	100	#NULL!	40	10	10	40	100	#NULL!	30	20	20	30	100	#NULL!	70	5	5	20	100	#NULL!	2	5	5	5	3	1	2	1	1	1	0	0
311	#NULL!	35	20	35	10	100	#NULL!	20	40	30	10	100	#NULL!	30	20	10	40	100	#NULL!	30	25	25	20	100	#NULL!	30	25	20	25	100	#NULL!	25	25	25	25	100	#NULL!	2	5	5	5	5	1	1	5	2	99	99	0
312	#NULL!	20	30	30	20	100	#NULL!	20	30	20	30	100	#NULL!	100	0	0	0	100	#NULL!	50	0	0	50	100	#NULL!	50	0	0	50	100	#NULL!	30	0	0	70	100	#NULL!	2	5	5	5	5	1	2	1	1	0	1	0
313	#NULL!	70	15	10	5	100	#NULL!	40	10	20	30	100	#NULL!	40	10	10	40	100	#NULL!	40	30	20	10	100	#NULL!	30	30	10	30	100	#NULL!	40	20	10	30	100	#NULL!	1	4	4	4	4	1	1	3	2	1	99	0
314	#NULL!	25	25	40	10	100	#NULL!	40	15	15	30	100	#NULL!	30	20	20	30	100	#NULL!	40	20	10	30	100	#NULL!	40	10	20	30	100	#NULL!	30	20	10	40	100	#NULL!	2	4	5	3	4	1	2	4	2	0	1	0
315	#NULL!	15	35	45	5	100	#NULL!	0	20	20	60	100	#NULL!	35	25	25	15	100	#NULL!	30	25	15	30	100	#NULL!	30	30	25	15	100	#NULL!	20	35	15	30	100	#NULL!	3	4	5	4	4	1	2	1	1	99	1	1
316	#NULL!	20	20	40	20	100	#NULL!	30	20	20	30	100	#NULL!	40	20	20	20	100	#NULL!	30	30	20	20	100	#NULL!	25	25	25	25	100	#NULL!	40	20	20	20	100	#NULL!	2	4	4	4	4	2	1	99	1	0	0	0
317	#NULL!	60	5	20	15	100	#NULL!	60	5	5	30	100	#NULL!	50	10	10	30	100	#NULL!	50	10	30	10	100	#NULL!	60	10	10	20	100	#NULL!	30	0	0	70	100	#NULL!	2	5	5	5	5	1	1	4	2	1	1	0
318	#NULL!	15	5	30	50	100	#NULL!	5	5	5	85	100	#NULL!	50	0	0	50	100	#NULL!	25	25	25	25	100	#NULL!	75	5	0	20	100	#NULL!	45	10	0	45	100	#NULL!	1	5	5	5	5	1	1	4	2	99	99	1
319	#NULL!	5	15	80	0	100	#NULL!	5	5	20	70	100	#NULL!	100	0	0	0	100	#NULL!	60	30	0	10	100	#NULL!	20	80	0	0	100	#NULL!	80	0	0	20	100	#NULL!	2	5	5	5	5	3	2	4	2	1	99	1
320	#NULL!	15	25	45	15	100	#NULL!	20	20	15	45	100	#NULL!	50	25	5	20	100	#NULL!	50	15	5	30	100	#NULL!	65	10	5	20	100	#NULL!	25	15	5	55	100	#NULL!	3	4	5	5	5	1	1	2	2	1	99	1
321	#NULL!	5	25	35	35	100	#NULL!	25	5	20	50	100	#NULL!	100	0	0	0	100	#NULL!	100	0	0	0	100	#NULL!	100	0	0	0	100	#NULL!	40	30	0	30	100	#NULL!	1	5	5	5	4	2	2	1	1	0	0	1
322	#NULL!	10	30	50	10	100	#NULL!	10	10	20	60	100	#NULL!	70	10	10	10	100	#NULL!	60	10	10	20	100	#NULL!	60	20	10	10	100	#NULL!	20	10	10	60	100	#NULL!	1	5	5	5	4	1	1	1	2	1	1	0
323	#NULL!	40	15	15	30	100	#NULL!	25	15	20	40	100	#NULL!	50	5	5	40	100	#NULL!	40	30	10	20	100	#NULL!	45	15	10	30	100	#NULL!	55	10	5	30	100	#NULL!	2	5	5	5	4	1	2	2	2	99	1	1
324	#NULL!	25	25	25	25	100	#NULL!	25	25	25	25	100	#NULL!	25	25	25	25	100	#NULL!	25	25	25	25	100	#NULL!	25	25	25	25	100	#NULL!	25	25	25	25	100	#NULL!	2	5	5	5	5	2	2	1	1	1	1	1
325	#NULL!	50	20	10	20	100	#NULL!	10	20	20	50	100	#NULL!	50	40	5	5	100	#NULL!	50	30	10	10	100	#NULL!	50	40	5	5	100	#NULL!	50	40	5	5	100	#NULL!	2	5	4	4	4	1	2	1	1	1	99	99
326	#NULL!	5	5	50	40	100	#NULL!	5	5	50	40	100	#NULL!	30	30	0	40	100	#NULL!	15	5	35	45	100	#NULL!	10	10	20	60	100	#NULL!	10	5	5	80	100	#NULL!	1	5	5	5	5	2	2	3	2	0	0	0
327	#NULL!	20	30	40	10	100	#NULL!	15	15	10	60	100	#NULL!	10	30	10	50	100	#NULL!	50	35	10	5	100	#NULL!	30	20	20	30	100	#NULL!	30	20	10	40	100	#NULL!	3	4	1	3	4	1	1	4	2	99	99	1
328	#NULL!	20	40	25	15	100	#NULL!	10	25	20	45	100	#NULL!	20	50	10	20	100	#NULL!	25	45	10	20	100	#NULL!	50	25	10	15	100	#NULL!	30	25	5	40	100	#NULL!	2	4	4	4	4	1	2	99	2	99	99	0
329	#NULL!	20	20	50	10	100	#NULL!	40	10	20	30	100	#NULL!	20	20	20	40	100	#NULL!	50	10	10	30	100	#NULL!	50	20	10	20	100	#NULL!	20	5	5	70	100	#NULL!	2	4	4	4	3	1	2	99	3	1	99	0
330	#NULL!	10	20	50	20	100	#NULL!	10	20	20	50	100	#NULL!	60	10	10	20	100	#NULL!	40	20	0	40	100	#NULL!	40	20	0	40	100	#NULL!	40	20	0	40	100	#NULL!	1	5	5	5	5	1	1	1	1	1	1	0
331	#NULL!	10	0	60	30	100	#NULL!	50	0	0	50	100	#NULL!	20	20	0	60	100	#NULL!	60	0	0	40	100	#NULL!	40	20	0	40	100	#NULL!	60	0	0	40	100	#NULL!	2	4	4	4	4	1	1	2	1	1	1	0
332	#NULL!	5	10	35	50	100	#NULL!	10	30	40	20	100	#NULL!	30	10	10	50	100	#NULL!	10	20	20	50	100	#NULL!	10	20	30	40	100	#NULL!	10	10	20	60	100	#NULL!	2	4	4	4	4	1	2	5	2	0	1	1
333	#NULL!	30	10	40	20	100	#NULL!	30	10	30	30	100	#NULL!	40	10	0	50	100	#NULL!	30	10	20	40	100	#NULL!	20	20	10	50	100	#NULL!	50	20	0	30	100	#NULL!	3	4	4	4	4	3	3	4	2	1	0	0
334	#NULL!	30	20	20	30	100	#NULL!	25	25	25	25	100	#NULL!	50	20	10	20	100	#NULL!	20	20	20	40	100	#NULL!	40	30	10	20	100	#NULL!	40	20	10	30	100	#NULL!	2	4	4	4	4	1	1	2	2	99	99	0
335	#NULL!	60	5	30	5	100	#NULL!	60	5	30	5	100	#NULL!	60	5	30	5	100	#NULL!	60	30	5	5	100	#NULL!	10	10	60	20	100	#NULL!	20	10	50	20	100	#NULL!	1	5	5	5	5	1	2	5	2	1	0	0
336	#NULL!	0	10	40	50	100	#NULL!	10	20	20	50	100	#NULL!	20	20	10	50	100	#NULL!	10	20	20	50	100	#NULL!	10	20	20	50	100	#NULL!	10	20	30	40	100	#NULL!	2	5	5	5	5	1	1	1	2	0	0	0
337	#NULL!	25	25	30	20	100	#NULL!	25	25	25	25	100	#NULL!	25	25	25	25	100	#NULL!	25	25	25	25	100	#NULL!	25	25	25	25	100	#NULL!	25	25	25	25	100	#NULL!	99	99	99	99	99	1	1	2	2	1	0	1
338	#NULL!	0	0	0	100	100	#NULL!	0	0	100	0	100	#NULL!	0	0	0	100	100	#NULL!	100	0	0	0	100	#NULL!	0	0	0	100	100	#NULL!	0	0	0	100	100	#NULL!	1	5	5	5	4	1	2	3	3	0	0	0
339	#NULL!	10	20	50	20	100	#NULL!	20	35	10	35	100	#NULL!	40	30	20	10	100	#NULL!	40	30	20	10	100	#NULL!	40	40	10	10	100	#NULL!	25	25	10	40	100	#NULL!	2	5	4	4	4	1	2	1	2	1	0	0
340	#NULL!	30	20	40	10	100	#NULL!	30	20	10	40	100	#NULL!	50	10	0	40	100	#NULL!	50	30	0	20	100	#NULL!	40	20	5	35	100	#NULL!	60	10	0	30	100	#NULL!	2	2	4	4	4	1	1	1	1	99	1	1
341	#NULL!	5	20	50	25	100	#NULL!	5	20	30	45	100	#NULL!	5	30	15	50	100	#NULL!	15	10	15	60	100	#NULL!	15	20	25	40	100	#NULL!	50	5	5	40	100	#NULL!	2	4	4	5	4	1	1	4	2	99	1	1
342	#NULL!	30	10	50	10	100	#NULL!	40	10	10	40	100	#NULL!	50	10	10	30	100	#NULL!	50	5	5	40	100	#NULL!	50	5	5	40	100	#NULL!	40	5	5	50	100	#NULL!	2	4	4	4	4	1	1	1	1	99	99	1
343	#NULL!	35	25	20	20	100	#NULL!	20	25	25	30	100	#NULL!	35	25	10	30	100	#NULL!	40	25	15	20	100	#NULL!	30	20	20	30	100	#NULL!	30	20	20	30	100	#NULL!	2	4	4	4	4	1	2	5	2	99	99	1
344	#NULL!	20	30	30	20	100	#NULL!	20	20	30	30	100	#NULL!	20	30	20	30	100	#NULL!	30	15	20	35	100	#NULL!	30	15	20	35	100	#NULL!	30	20	15	35	100	#NULL!	2	4	4	4	4	1	2	3	2	1	0	0
345	#NULL!	20	30	50	0	100	#NULL!	20	25	25	30	100	#NULL!	40	40	20	0	100	#NULL!	30	30	20	20	100	#NULL!	30	30	30	10	100	#NULL!	40	15	15	30	100	#NULL!	2	5	5	5	5	1	1	99	3	0	0	0
346	#NULL!	20	10	50	20	100	#NULL!	20	20	10	50	100	#NULL!	30	20	10	40	100	#NULL!	60	20	10	10	100	#NULL!	50	20	10	20	100	#NULL!	20	10	10	60	100	#NULL!	4	5	5	4	4	3	2	1	2	99	99	0
347	#NULL!	15	25	25	35	100	#NULL!	20	20	20	40	100	#NULL!	25	25	25	25	100	#NULL!	20	20	20	40	100	#NULL!	20	30	30	20	100	#NULL!	30	25	20	25	100	#NULL!	2	5	5	4	5	3	3	99	1	99	99	0
348	#NULL!	20	10	70	0	100	#NULL!	10	20	30	40	100	#NULL!	30	50	20	0	100	#NULL!	50	50	0	0	100	#NULL!	50	50	0	0	100	#NULL!	50	50	0	0	100	#NULL!	1	5	5	5	5	3	3	2	2	1	99	1
349	#NULL!	20	25	35	20	100	#NULL!	30	30	15	25	100	#NULL!	20	30	20	30	100	#NULL!	30	20	20	30	100	#NULL!	30	20	30	20	100	#NULL!	30	20	15	35	100	#NULL!	3	4	4	4	4	1	1	2	2	1	0	0
350	#NULL!	15	40	40	5	100	#NULL!	5	30	15	50	100	#NULL!	80	20	0	0	100	#NULL!	80	10	5	5	100	#NULL!	80	15	5	0	100	#NULL!	60	20	0	20	100	#NULL!	2	5	5	5	4	3	3	3	2	1	0	0
351	#NULL!	5	15	50	30	100	#NULL!	5	15	30	50	100	#NULL!	40	30	20	10	100	#NULL!	30	10	10	50	100	#NULL!	40	30	15	15	100	#NULL!	30	10	10	50	100	#NULL!	1	5	5	4	4	1	1	99	2	1	0	0
352	#NULL!	10	20	40	30	100	#NULL!	20	20	30	30	100	#NULL!	40	25	10	25	100	#NULL!	10	20	40	30	100	#NULL!	10	20	40	30	100	#NULL!	15	5	5	75	100	#NULL!	2	4	4	4	5	3	2	99	2	99	99	99
353	#NULL!	40	10	30	20	100	#NULL!	20	10	20	50	100	#NULL!	40	20	10	30	100	#NULL!	40	20	20	20	100	#NULL!	40	20	20	20	100	#NULL!	30	20	10	40	100	#NULL!	2	5	5	5	5	3	3	5	2	0	0	0
354	#NULL!	10	20	40	30	100	#NULL!	20	25	20	35	100	#NULL!	35	20	0	45	100	#NULL!	30	25	0	45	100	#NULL!	25	30	0	45	100	#NULL!	30	10	0	60	100	#NULL!	1	4	5	4	4	3	2	1	1	0	0	0
355	#NULL!	15	25	50	10	100	#NULL!	10	15	25	50	100	#NULL!	25	25	25	25	100	#NULL!	25	25	25	25	100	#NULL!	25	25	25	25	100	#NULL!	25	25	25	25	100	#NULL!	2	4	4	4	4	3	2	3	2	99	99	99
356	#NULL!	15	15	50	20	100	#NULL!	10	10	50	30	100	#NULL!	25	30	20	25	100	#NULL!	10	40	30	20	100	#NULL!	20	40	30	10	100	#NULL!	30	40	10	20	100	#NULL!	3	4	4	4	4	3	1	2	1	99	99	1
357	#NULL!	50	10	30	10	100	#NULL!	5	5	60	30	100	#NULL!	20	10	0	70	100	#NULL!	50	0	0	50	100	#NULL!	40	40	0	20	100	#NULL!	40	0	40	20	100	#NULL!	2	4	5	5	5	3	2	4	2	99	99	1
358	#NULL!	40	15	15	30	100	#NULL!	40	15	15	30	100	#NULL!	40	15	15	30	100	#NULL!	40	15	15	30	100	#NULL!	30	20	20	30	100	#NULL!	20	20	20	40	100	#NULL!	3	4	4	4	4	1	1	2	2	1	1	0
359	#NULL!	10	25	25	40	100	#NULL!	25	10	25	40	100	#NULL!	40	10	10	40	100	#NULL!	35	15	30	20	100	#NULL!	15	20	25	40	100	#NULL!	25	25	10	40	100	#NULL!	2	5	5	5	5	3	2	2	2	99	99	0
360	#NULL!	10	5	20	65	100	#NULL!	20	5	10	65	100	#NULL!	50	5	5	40	100	#NULL!	30	5	5	60	100	#NULL!	20	0	0	80	100	#NULL!	35	5	0	60	100	#NULL!	3	4	5	5	5	2	1	2	2	1	99	0
361	#NULL!	25	25	25	25	100	#NULL!	25	25	25	25	100	#NULL!	25	25	25	25	100	#NULL!	25	25	25	25	100	#NULL!	25	25	25	25	100	#NULL!	25	25	25	25	100	#NULL!	2	2	5	5	5	1	1	3	2	0	0	1
362	#NULL!	0	25	50	25	100	#NULL!	0	20	70	10	100	#NULL!	0	50	50	0	100	#NULL!	0	10	70	20	100	#NULL!	0	50	30	20	100	#NULL!	0	30	30	40	100	#NULL!	2	5	4	4	4	2	3	5	2	1	0	1
363	#NULL!	30	20	40	10	100	#NULL!	20	20	20	40	100	#NULL!	40	50	0	10	100	#NULL!	30	30	20	20	100	#NULL!	25	25	20	30	100	#NULL!	35	20	10	35	100	#NULL!	2	5	5	4	5	2	2	4	2	1	99	0
364	#NULL!	50	0	50	0	100	#NULL!	25	25	25	25	100	#NULL!	40	30	0	30	100	#NULL!	60	20	0	20	100	#NULL!	40	20	10	30	100	#NULL!	50	0	0	50	100	#NULL!	1	4	4	5	5	2	1	2	2	0	0	0
365	#NULL!	20	20	40	20	100	#NULL!	20	30	20	30	100	#NULL!	60	30	5	5	100	#NULL!	20	20	20	40	100	#NULL!	50	30	10	10	100	#NULL!	30	20	10	40	100	#NULL!	2	4	4	4	4	1	1	2	2	99	99	0
366	#NULL!	10	20	50	20	100	#NULL!	10	30	50	10	100	#NULL!	30	20	20	30	100	#NULL!	40	10	20	30	100	#NULL!	30	30	10	30	100	#NULL!	20	10	20	50	100	#NULL!	3	3	4	4	4	2	3	99	3	99	99	0
367	#NULL!	25	35	25	15	100	#NULL!	20	35	15	30	100	#NULL!	35	25	10	30	100	#NULL!	35	30	20	15	100	#NULL!	35	30	25	10	100	#NULL!	35	30	20	15	100	#NULL!	2	4	4	4	4	1	2	3	2	1	0	0
368	#NULL!	25	5	60	10	100	#NULL!	10	15	50	25	100	#NULL!	60	20	10	10	100	#NULL!	60	30	5	5	100	#NULL!	30	20	20	30	100	#NULL!	20	30	10	40	100	#NULL!	1	5	5	4	4	1	1	99	2	99	99	0
369	#NULL!	25	25	25	25	100	#NULL!	25	25	25	25	100	#NULL!	25	25	25	25	100	#NULL!	25	25	25	25	100	#NULL!	25	25	25	25	100	#NULL!	25	25	25	25	100	#NULL!	1	5	5	5	5	2	2	1	2	99	99	0
370	#NULL!	20	20	20	40	100	#NULL!	40	20	20	20	100	#NULL!	30	20	20	30	100	#NULL!	30	20	20	30	100	#NULL!	30	20	20	30	100	#NULL!	30	20	20	30	100	#NULL!	2	4	4	4	4	2	2	1	2	99	99	99
371	#NULL!	20	15	35	30	100	#NULL!	20	30	20	30	100	#NULL!	30	20	20	30	100	#NULL!	20	30	30	20	100	#NULL!	20	30	30	20	100	#NULL!	20	40	20	20	100	#NULL!	2	3	5	4	4	1	2	2	2	1	1	1
372	#NULL!	25	25	25	25	100	#NULL!	25	25	25	25	100	#NULL!	25	25	25	25	100	#NULL!	25	25	25	25	100	#NULL!	25	25	25	25	100	#NULL!	25	25	25	25	100	#NULL!	2	5	5	5	5	2	1	2	2	1	0	0
373	#NULL!	30	40	20	10	100	#NULL!	40	20	20	20	100	#NULL!	40	20	20	20	100	#NULL!	50	10	20	20	100	#NULL!	40	20	20	20	100	#NULL!	40	20	20	20	100	#NULL!	2	5	5	5	5	1	#NULL!	99	2	99	99	99
374	#NULL!	35	35	15	15	100	#NULL!	25	25	25	25	100	#NULL!	35	15	15	35	100	#NULL!	35	35	15	15	100	#NULL!	25	25	25	25	100	#NULL!	50	35	0	15	100	#NULL!	2	4	4	4	4	2	2	99	2	99	99	99
375	#NULL!	25	25	35	15	100	#NULL!	15	25	25	35	100	#NULL!	20	30	30	20	100	#NULL!	35	25	15	25	100	#NULL!	35	15	25	25	100	#NULL!	35	15	15	35	100	#NULL!	2	4	5	4	5	1	1	99	2	0	0	0
376	#NULL!	30	30	20	20	100	#NULL!	15	15	20	50	100	#NULL!	50	30	10	10	100	#NULL!	30	30	10	30	100	#NULL!	30	30	10	30	100	#NULL!	30	30	10	30	100	#NULL!	2	4	4	4	4	2	2	2	2	99	99	0
377	#NULL!	20	40	40	0	100	#NULL!	10	10	40	40	100	#NULL!	70	30	0	0	100	#NULL!	35	15	15	35	100	#NULL!	50	20	0	30	100	#NULL!	50	0	0	50	100	#NULL!	1	5	5	5	5	1	2	3	2	0	0	0
378	#NULL!	30	20	25	25	100	#NULL!	25	25	25	25	100	#NULL!	30	20	25	25	100	#NULL!	20	25	25	30	100	#NULL!	25	25	25	25	100	#NULL!	25	25	20	30	100	#NULL!	4	3	5	5	5	2	2	1	1	0	0	1
379	#NULL!	20	30	40	10	100	#NULL!	5	5	40	50	100	#NULL!	50	40	10	0	100	#NULL!	30	20	0	50	100	#NULL!	40	10	0	50	100	#NULL!	5	5	0	90	100	#NULL!	1	5	5	5	5	3	2	99	2	99	99	0
380	#NULL!	25	30	25	20	100	#NULL!	25	25	25	25	100	#NULL!	25	25	25	25	100	#NULL!	25	25	25	25	100	#NULL!	25	25	25	25	100	#NULL!	25	25	25	25	100	#NULL!	3	3	4	4	3	1	2	1	1	1	0	0
381	#NULL!	20	20	30	30	100	#NULL!	30	10	30	30	100	#NULL!	40	40	10	10	100	#NULL!	25	25	25	25	100	#NULL!	40	10	10	40	100	#NULL!	20	10	10	60	100	#NULL!	1	5	4	5	5	2	1	2	2	99	99	0
382	#NULL!	10	10	60	20	100	#NULL!	5	10	70	15	100	#NULL!	80	10	5	5	100	#NULL!	10	5	5	80	100	#NULL!	70	10	5	15	100	#NULL!	40	10	10	40	100	#NULL!	1	5	5	5	5	1	1	3	2	99	1	1
383	#NULL!	50	10	30	10	100	#NULL!	30	10	10	50	100	#NULL!	30	10	10	50	100	#NULL!	60	10	10	20	100	#NULL!	60	10	5	25	100	#NULL!	30	5	5	60	100	#NULL!	3	4	4	4	4	1	1	3	2	0	0	0
384	#NULL!	5	20	60	15	100	#NULL!	5	15	20	60	100	#NULL!	60	20	15	5	100	#NULL!	60	20	15	5	100	#NULL!	15	20	60	5	100	#NULL!	20	60	5	15	100	#NULL!	2	4	4	4	4	2	2	5	2	1	99	99
385	#NULL!	25	25	25	25	100	#NULL!	25	25	25	25	100	#NULL!	50	40	0	10	100	#NULL!	30	30	20	20	100	#NULL!	40	30	0	30	100	#NULL!	60	5	5	30	100	#NULL!	4	4	4	4	4	2	3	1	2	1	0	0
386	#NULL!	60	15	15	10	100	#NULL!	45	10	10	35	100	#NULL!	60	35	0	5	100	#NULL!	50	25	10	15	100	#NULL!	55	30	5	10	100	#NULL!	50	10	5	35	100	#NULL!	1	5	5	5	5	1	1	2	2	99	99	1
387	#NULL!	10	15	50	25	100	#NULL!	10	10	30	50	100	#NULL!	60	10	10	20	100	#NULL!	40	15	15	30	100	#NULL!	40	20	10	30	100	#NULL!	60	0	0	40	100	#NULL!	3	4	4	4	5	2	1	1	1	99	99	1
388	#NULL!	20	15	45	20	100	#NULL!	15	20	35	30	100	#NULL!	50	20	10	20	100	#NULL!	50	20	20	10	100	#NULL!	30	40	15	15	100	#NULL!	30	10	10	50	100	#NULL!	2	5	4	4	5	2	1	5	2	0	0	1
389	#NULL!	5	15	50	30	100	#NULL!	0	0	0	100	100	#NULL!	50	0	0	50	100	#NULL!	15	50	0	35	100	#NULL!	0	0	0	100	100	#NULL!	0	0	0	100	100	#NULL!	2	3	2	3	4	1	2	1	1	99	99	0
390	#NULL!	0	30	30	40	100	#NULL!	10	25	25	40	100	#NULL!	45	20	15	20	100	#NULL!	25	25	25	25	100	#NULL!	35	15	15	35	100	#NULL!	25	25	10	40	100	#NULL!	2	5	4	4	4	3	3	2	2	99	99	1
391	#NULL!	10	30	45	15	100	#NULL!	10	20	20	50	100	#NULL!	25	50	10	15	100	#NULL!	50	30	10	10	100	#NULL!	35	35	0	30	100	#NULL!	35	30	0	35	100	#NULL!	2	5	5	4	5	1	1	99	2	99	99	1
392	#NULL!	20	20	40	20	100	#NULL!	20	20	20	40	100	#NULL!	60	20	0	20	100	#NULL!	60	10	0	30	100	#NULL!	30	40	0	30	100	#NULL!	40	30	0	30	100	#NULL!	3	3	3	3	3	3	3	3	2	99	99	99
393	#NULL!	25	15	30	30	100	#NULL!	20	10	30	40	100	#NULL!	45	10	15	30	100	#NULL!	30	40	10	20	100	#NULL!	40	30	20	10	100	#NULL!	70	10	5	15	100	#NULL!	2	5	5	5	5	1	1	1	1	0	0	0
394	#NULL!	10	10	30	50	100	#NULL!	20	20	20	40	100	#NULL!	30	10	0	60	100	#NULL!	100	0	0	0	100	#NULL!	30	20	0	50	100	#NULL!	30	10	0	60	100	#NULL!	1	4	5	5	4	1	1	99	2	1	0	0
395	#NULL!	5	60	15	20	100	#NULL!	5	60	15	20	100	#NULL!	10	60	10	20	100	#NULL!	35	35	15	15	100	#NULL!	30	30	20	20	100	#NULL!	40	30	10	20	100	#NULL!	1	5	5	4	5	3	2	3	2	0	0	0
396	#NULL!	40	20	30	10	100	#NULL!	20	10	30	40	100	#NULL!	30	20	10	40	100	#NULL!	40	10	20	30	100	#NULL!	30	20	10	40	100	#NULL!	30	20	10	40	100	#NULL!	4	4	4	4	4	1	1	5	2	1	0	0
397	#NULL!	25	25	30	20	100	#NULL!	35	20	30	15	100	#NULL!	30	35	10	25	100	#NULL!	30	30	25	15	100	#NULL!	20	30	30	20	100	#NULL!	30	30	20	20	100	#NULL!	4	5	4	4	4	1	1	3	3	99	99	0
398	#NULL!	25	5	60	10	100	#NULL!	20	5	50	25	100	#NULL!	20	10	40	30	100	#NULL!	30	5	15	50	100	#NULL!	10	0	0	90	100	#NULL!	10	0	0	90	100	#NULL!	2	4	4	3	4	1	2	1	2	0	0	0
399	#NULL!	20	60	10	10	100	#NULL!	20	10	10	60	100	#NULL!	60	20	10	10	100	#NULL!	60	20	10	10	100	#NULL!	20	60	10	10	100	#NULL!	20	10	10	60	100	#NULL!	1	5	5	5	5	1	1	1	2	1	0	0
400	#NULL!	20	35	25	20	100	#NULL!	15	10	5	70	100	#NULL!	50	50	0	0	100	#NULL!	50	50	0	0	100	#NULL!	50	50	0	0	100	#NULL!	50	50	0	0	100	#NULL!	1	5	5	5	5	1	1	1	1	0	0	0
401	#NULL!	5	5	10	80	100	#NULL!	5	5	10	80	100	#NULL!	80	0	20	0	100	#NULL!	80	10	0	10	100	#NULL!	80	10	0	10	100	#NULL!	20	0	0	80	100	#NULL!	2	4	5	5	5	1	1	3	1	0	0	0
402	#NULL!	30	25	25	20	100	#NULL!	5	25	35	35	100	#NULL!	25	15	30	30	100	#NULL!	25	25	25	25	100	#NULL!	25	25	25	25	100	#NULL!	25	25	25	25	100	#NULL!	2	4	4	4	4	3	2	4	2	1	99	0
403	#NULL!	35	25	30	10	100	#NULL!	30	20	20	30	100	#NULL!	50	30	10	10	100	#NULL!	50	25	20	5	100	#NULL!	50	40	5	5	100	#NULL!	50	50	0	0	100	#NULL!	2	5	4	5	5	1	1	2	1	0	0	0
404	#NULL!	0	10	90	0	100	#NULL!	0	0	10	90	100	#NULL!	80	0	0	20	100	#NULL!	90	0	0	10	100	#NULL!	0	40	0	60	100	#NULL!	60	0	0	40	100	#NULL!	1	4	4	5	4	3	2	99	2	1	99	0
405	#NULL!	10	30	40	20	100	#NULL!	10	20	10	60	100	#NULL!	60	10	10	20	100	#NULL!	50	10	10	30	100	#NULL!	15	15	20	50	100	#NULL!	50	10	10	30	100	#NULL!	3	4	4	4	4	1	2	1	2	0	0	0
406	#NULL!	20	10	65	5	100	#NULL!	10	30	0	60	100	#NULL!	30	65	0	5	100	#NULL!	35	40	0	25	100	#NULL!	35	35	0	30	100	#NULL!	45	5	0	50	100	#NULL!	1	5	5	5	5	1	1	99	2	99	99	0
407	#NULL!	25	30	35	10	100	#NULL!	25	35	5	35	100	#NULL!	30	30	20	20	100	#NULL!	30	30	20	20	100	#NULL!	25	35	25	15	100	#NULL!	25	35	5	35	100	#NULL!	2	3	5	3	5	1	1	2	2	1	0	0
408	#NULL!	0	0	100	0	100	#NULL!	0	0	20	80	100	#NULL!	20	70	0	10	100	#NULL!	20	30	0	50	100	#NULL!	10	10	30	50	100	#NULL!	0	0	0	100	100	#NULL!	2	4	4	4	4	1	1	5	2	0	0	0
409	#NULL!	5	30	60	5	100	#NULL!	20	40	20	20	100	#NULL!	60	40	0	0	100	#NULL!	30	60	5	5	100	#NULL!	25	70	0	5	100	#NULL!	60	30	0	10	100	#NULL!	2	4	4	4	4	1	2	2	2	0	0	0
410	#NULL!	25	25	25	25	100	#NULL!	25	25	25	25	100	#NULL!	95	5	0	0	100	#NULL!	35	30	10	25	100	#NULL!	50	50	0	0	100	#NULL!	70	30	0	0	100	#NULL!	2	4	4	4	4	1	2	1	1	0	0	0
411	#NULL!	5	5	5	85	100	#NULL!	5	5	5	85	100	#NULL!	30	30	10	30	100	#NULL!	30	30	10	30	100	#NULL!	45	45	5	5	100	#NULL!	80	0	0	20	100	#NULL!	99	4	4	99	4	1	1	1	2	0	1	0
412	#NULL!	10	20	30	40	100	#NULL!	30	15	25	30	100	#NULL!	25	20	20	35	100	#NULL!	20	15	25	40	100	#NULL!	20	20	30	30	100	#NULL!	20	15	35	30	100	#NULL!	2	5	4	4	5	2	2	1	2	0	99	0
413	#NULL!	45	15	20	20	100	#NULL!	20	15	15	50	100	#NULL!	20	25	15	40	100	#NULL!	15	30	25	30	100	#NULL!	30	35	10	25	100	#NULL!	50	20	10	20	100	#NULL!	4	4	4	4	5	1	1	1	2	1	0	0
414	#NULL!	25	15	25	35	100	#NULL!	25	25	25	25	100	#NULL!	5	25	10	60	100	#NULL!	30	30	20	20	100	#NULL!	25	25	25	25	100	#NULL!	25	25	25	25	100	#NULL!	1	5	5	5	5	1	1	2	2	1	0	0
415	#NULL!	20	20	30	30	100	#NULL!	20	20	20	40	100	#NULL!	60	10	0	30	100	#NULL!	50	30	0	20	100	#NULL!	40	40	5	15	100	#NULL!	50	10	0	40	100	#NULL!	2	3	4	4	4	1	2	2	1	0	0	0
416	#NULL!	5	20	70	5	100	#NULL!	10	10	30	50	100	#NULL!	50	10	10	30	100	#NULL!	10	20	10	60	100	#NULL!	20	50	20	10	100	#NULL!	20	50	20	10	100	#NULL!	1	4	4	4	4	1	1	1	3	0	0	0
417	#NULL!	20	10	50	20	100	#NULL!	25	25	25	25	100	#NULL!	50	20	10	20	100	#NULL!	50	20	10	20	100	#NULL!	40	10	10	40	100	#NULL!	40	20	10	30	100	#NULL!	3	4	4	4	4	1	2	1	1	0	0	0
418	#NULL!	0	10	70	20	100	#NULL!	5	5	10	80	100	#NULL!	80	20	0	0	100	#NULL!	70	10	0	20	100	#NULL!	70	10	0	20	100	#NULL!	50	0	0	50	100	#NULL!	1	5	5	5	5	2	2	99	2	1	0	0
419	#NULL!	50	20	25	5	100	#NULL!	70	20	0	10	100	#NULL!	80	10	0	10	100	#NULL!	50	50	0	0	100	#NULL!	10	80	0	10	100	#NULL!	10	10	0	80	100	#NULL!	2	2	5	5	5	1	2	2	2	1	0	0
420	#NULL!	40	10	40	10	100	#NULL!	10	10	10	70	100	#NULL!	80	0	0	20	100	#NULL!	90	0	0	10	100	#NULL!	100	0	0	0	100	#NULL!	80	0	0	20	100	#NULL!	2	4	4	3	4	1	1	5	3	1	0	0
421	#NULL!	15	25	40	20	100	#NULL!	15	15	40	30	100	#NULL!	55	35	5	5	100	#NULL!	45	15	20	20	100	#NULL!	35	15	20	30	100	#NULL!	35	20	10	35	100	#NULL!	3	4	5	4	5	1	1	1	1	1	1	0
422	#NULL!	60	10	25	5	100	#NULL!	10	10	10	70	100	#NULL!	50	20	10	20	100	#NULL!	80	10	5	5	100	#NULL!	80	10	5	5	100	#NULL!	40	15	5	40	100	#NULL!	2	5	5	4	5	1	2	5	2	1	0	0
423	#NULL!	0	20	40	40	100	#NULL!	0	0	50	50	100	#NULL!	0	0	30	70	100	#NULL!	0	10	10	80	100	#NULL!	0	0	30	70	100	#NULL!	0	0	0	100	100	#NULL!	2	4	4	4	4	2	2	2	2	0	0	0
424	#NULL!	10	30	50	10	100	#NULL!	10	10	50	30	100	#NULL!	50	20	10	20	100	#NULL!	40	30	20	10	100	#NULL!	30	20	30	20	100	#NULL!	50	20	0	30	100	#NULL!	3	5	5	5	5	1	2	5	2	1	0	0
425	#NULL!	10	20	25	45	100	#NULL!	10	30	30	30	100	#NULL!	80	10	0	10	100	#NULL!	30	30	0	40	100	#NULL!	20	20	10	50	100	#NULL!	30	10	10	50	100	#NULL!	2	4	4	4	3	2	2	99	2	1	1	0
426	#NULL!	10	20	20	50	100	#NULL!	20	20	50	10	100	#NULL!	20	20	40	20	100	#NULL!	25	25	25	25	100	#NULL!	30	30	30	10	100	#NULL!	25	25	25	25	100	#NULL!	3	5	5	5	5	1	1	1	3	0	0	0
427	#NULL!	5	10	15	70	100	#NULL!	5	10	15	70	100	#NULL!	20	60	10	10	100	#NULL!	25	15	10	50	100	#NULL!	50	25	10	15	100	#NULL!	50	20	20	10	100	#NULL!	2	2	4	4	4	1	2	4	2	1	99	1
428	#NULL!	30	20	40	10	100	#NULL!	30	15	5	50	100	#NULL!	50	15	5	30	100	#NULL!	50	25	10	15	100	#NULL!	40	30	20	10	100	#NULL!	50	20	0	30	100	#NULL!	2	4	4	2	4	1	2	1	1	0	0	1
429	#NULL!	25	25	25	25	100	#NULL!	25	25	25	25	100	#NULL!	25	25	25	25	100	#NULL!	25	25	25	25	100	#NULL!	25	25	25	25	100	#NULL!	25	25	25	25	100	#NULL!	1	4	4	4	4	1	1	2	2	0	0	0
430	#NULL!	5	5	45	45	100	#NULL!	25	25	10	40	100	#NULL!	80	10	0	10	100	#NULL!	30	30	0	40	100	#NULL!	50	10	0	40	100	#NULL!	45	5	0	50	100	#NULL!	2	5	5	5	5	2	2	2	2	99	99	0
431	#NULL!	15	25	30	30	100	#NULL!	10	15	35	40	100	#NULL!	30	10	0	60	100	#NULL!	30	20	10	40	100	#NULL!	40	10	10	40	100	#NULL!	30	10	0	60	100	#NULL!	2	4	4	4	4	1	2	5	2	0	0	0
432	#NULL!	25	25	25	25	100	#NULL!	25	25	25	25	100	#NULL!	100	0	0	0	100	#NULL!	50	0	0	50	100	#NULL!	25	25	25	25	100	#NULL!	50	0	0	50	100	#NULL!	3	4	4	4	4	1	1	2	2	0	1	0
433	#NULL!	5	70	10	15	100	#NULL!	60	20	10	10	100	#NULL!	20	70	0	10	100	#NULL!	25	60	0	15	100	#NULL!	10	60	10	20	100	#NULL!	25	60	0	15	100	#NULL!	2	4	4	3	4	2	3	3	2	1	0	0
434	#NULL!	0	40	60	0	100	#NULL!	0	30	0	70	100	#NULL!	60	10	10	20	100	#NULL!	50	20	10	20	100	#NULL!	30	30	10	30	100	#NULL!	30	10	10	50	100	#NULL!	2	3	4	4	3	1	2	1	1	1	0	0
435	#NULL!	25	25	25	25	100	#NULL!	25	25	25	25	100	#NULL!	25	25	25	25	100	#NULL!	25	25	25	25	100	#NULL!	25	25	25	25	100	#NULL!	25	25	25	25	100	#NULL!	1	5	5	4	5	1	2	99	2	0	99	0
436	#NULL!	25	25	25	25	100	#NULL!	50	15	20	15	100	#NULL!	20	50	20	10	100	#NULL!	25	25	25	25	100	#NULL!	30	50	10	10	100	#NULL!	25	50	15	10	100	#NULL!	3	4	4	4	4	1	#NULL!	5	1	0	0	0
437	#NULL!	5	10	25	60	100	#NULL!	0	0	30	70	100	#NULL!	70	0	0	30	100	#NULL!	60	0	0	40	100	#NULL!	10	0	0	90	100	#NULL!	0	0	0	100	100	#NULL!	1	1	3	2	4	1	1	1	1	0	0	0
438	#NULL!	10	10	60	20	100	#NULL!	15	15	20	50	100	#NULL!	40	25	25	10	100	#NULL!	60	15	10	15	100	#NULL!	50	20	10	20	100	#NULL!	45	5	5	45	100	#NULL!	1	5	5	5	5	1	2	5	2	0	1	0
439	#NULL!	20	30	30	20	100	#NULL!	20	30	10	40	100	#NULL!	40	30	20	10	100	#NULL!	40	30	20	10	100	#NULL!	40	30	20	10	100	#NULL!	40	20	10	30	100	#NULL!	1	4	4	4	4	1	2	5	2	0	0	0
440	#NULL!	20	20	20	40	100	#NULL!	20	20	20	40	100	#NULL!	40	30	20	10	100	#NULL!	30	30	20	20	100	#NULL!	40	30	10	20	100	#NULL!	30	20	10	40	100	#NULL!	1	4	4	4	4	2	2	1	1	1	1	0
441	#NULL!	25	15	25	35	100	#NULL!	30	20	25	25	100	#NULL!	40	20	20	20	100	#NULL!	30	20	20	30	100	#NULL!	30	25	20	25	100	#NULL!	20	20	25	35	100	#NULL!	2	99	4	4	4	1	2	2	2	1	0	0
442	#NULL!	10	20	40	30	100	#NULL!	15	15	20	50	100	#NULL!	50	20	10	20	100	#NULL!	30	30	10	30	100	#NULL!	25	25	25	25	100	#NULL!	20	15	5	60	100	#NULL!	2	4	4	4	4	1	2	2	2	0	1	0
443	#NULL!	15	15	40	30	100	#NULL!	15	15	30	40	100	#NULL!	40	30	15	15	100	#NULL!	15	15	40	30	100	#NULL!	15	30	40	15	100	#NULL!	40	15	15	30	100	#NULL!	3	5	5	5	5	1	2	3	2	0	0	0
444	#NULL!	25	25	20	30	100	#NULL!	10	30	30	30	100	#NULL!	10	20	20	50	100	#NULL!	15	15	20	50	100	#NULL!	15	15	20	50	100	#NULL!	10	20	10	60	100	#NULL!	2	4	4	4	4	3	3	3	2	99	99	0
445	#NULL!	30	20	30	20	100	#NULL!	25	20	20	35	100	#NULL!	60	15	5	20	100	#NULL!	60	10	5	25	100	#NULL!	60	20	0	20	100	#NULL!	40	20	0	40	100	#NULL!	2	5	5	5	4	1	2	5	2	1	1	0
446	#NULL!	15	5	45	35	100	#NULL!	25	25	25	25	100	#NULL!	25	25	25	25	100	#NULL!	25	25	25	25	100	#NULL!	20	30	20	30	100	#NULL!	20	30	25	25	100	#NULL!	2	5	5	5	4	3	2	3	2	0	0	0
447	#NULL!	50	20	20	10	100	#NULL!	10	40	20	30	100	#NULL!	40	40	10	10	100	#NULL!	30	20	20	30	100	#NULL!	30	30	20	20	100	#NULL!	30	20	20	30	100	#NULL!	1	4	4	4	4	1	1	1	1	1	0	0
448	#NULL!	20	30	35	15	100	#NULL!	20	20	20	40	100	#NULL!	50	30	10	10	100	#NULL!	40	30	10	20	100	#NULL!	40	30	10	20	100	#NULL!	40	30	10	20	100	#NULL!	2	4	5	4	4	1	1	3	2	0	0	0
449	#NULL!	30	20	50	0	100	#NULL!	10	20	40	30	100	#NULL!	60	40	0	0	100	#NULL!	60	40	0	0	100	#NULL!	60	40	0	0	100	#NULL!	60	0	0	40	100	#NULL!	1	5	5	5	5	1	2	3	2	1	1	0
450	#NULL!	25	25	25	25	100	#NULL!	25	25	25	25	100	#NULL!	40	30	0	30	100	#NULL!	25	25	25	25	100	#NULL!	25	25	25	25	100	#NULL!	40	30	0	30	100	#NULL!	2	4	4	4	4	1	2	3	2	0	0	0
451	#NULL!	15	15	35	35	100	#NULL!	10	10	30	50	100	#NULL!	40	20	10	30	100	#NULL!	40	30	10	20	100	#NULL!	15	20	25	40	100	#NULL!	25	20	15	40	100	#NULL!	2	3	4	3	4	1	1	1	1	0	1	0
452	#NULL!	25	25	25	25	100	#NULL!	10	50	20	20	100	#NULL!	40	30	10	20	100	#NULL!	40	20	20	20	100	#NULL!	40	20	20	20	100	#NULL!	30	20	30	20	100	#NULL!	3	4	4	4	4	1	1	3	2	0	0	0
453	#NULL!	20	25	30	25	100	#NULL!	25	25	20	30	100	#NULL!	40	20	20	20	100	#NULL!	20	20	20	40	100	#NULL!	40	30	10	20	100	#NULL!	20	20	20	40	100	#NULL!	2	4	4	4	4	1	2	1	2	99	99	1
454	#NULL!	0	20	60	20	100	#NULL!	0	40	40	20	100	#NULL!	40	0	30	30	100	#NULL!	0	0	50	50	100	#NULL!	10	0	50	40	100	#NULL!	10	0	0	90	100	#NULL!	2	4	5	3	4	3	2	2	2	0	0	0
455	#NULL!	5	15	50	30	100	#NULL!	5	15	50	30	100	#NULL!	30	50	5	15	100	#NULL!	50	15	5	30	100	#NULL!	50	15	5	30	100	#NULL!	50	30	5	15	100	#NULL!	2	5	5	5	5	3	2	3	2	0	0	0
456	#NULL!	5	25	35	35	100	#NULL!	15	35	15	35	100	#NULL!	25	25	25	25	100	#NULL!	25	25	25	25	100	#NULL!	25	25	25	25	100	#NULL!	25	25	25	25	100	#NULL!	1	5	5	5	5	1	1	99	2	1	0	0
457	#NULL!	25	25	25	25	100	#NULL!	15	25	30	30	100	#NULL!	35	30	15	20	100	#NULL!	30	15	15	40	100	#NULL!	40	10	30	20	100	#NULL!	40	15	15	30	100	#NULL!	2	5	5	5	5	3	2	1	1	99	99	0
458	#NULL!	30	10	30	30	100	#NULL!	10	30	30	30	100	#NULL!	35	35	0	30	100	#NULL!	35	30	0	35	100	#NULL!	35	35	0	30	100	#NULL!	35	35	0	30	100	#NULL!	2	4	4	4	4	1	1	2	2	0	0	1
459	#NULL!	20	15	25	40	100	#NULL!	25	10	30	35	100	#NULL!	25	15	40	20	100	#NULL!	15	20	20	45	100	#NULL!	10	15	15	60	100	#NULL!	15	10	15	60	100	#NULL!	2	4	4	4	4	3	2	1	1	99	99	0
460	#NULL!	25	25	40	10	100	#NULL!	25	10	15	50	100	#NULL!	55	20	5	20	100	#NULL!	40	30	10	20	100	#NULL!	35	30	20	15	100	#NULL!	10	50	5	35	100	#NULL!	2	4	4	4	4	3	2	1	2	0	0	0
461	#NULL!	25	25	25	25	100	#NULL!	25	25	25	25	100	#NULL!	25	25	25	25	100	#NULL!	25	25	25	25	100	#NULL!	25	25	25	25	100	#NULL!	25	25	25	25	100	#NULL!	2	5	5	5	4	2	3	3	2	99	99	0
462	#NULL!	25	25	25	25	100	#NULL!	10	20	20	50	100	#NULL!	50	20	5	25	100	#NULL!	50	20	5	25	100	#NULL!	50	45	0	5	100	#NULL!	50	10	0	40	100	#NULL!	1	5	5	5	5	3	2	1	2	0	0	0
463	#NULL!	20	10	20	50	100	#NULL!	10	10	30	50	100	#NULL!	80	10	5	5	100	#NULL!	50	20	10	20	100	#NULL!	55	30	5	10	100	#NULL!	80	10	0	10	100	#NULL!	2	3	4	5	5	3	2	5	2	0	0	0
464	#NULL!	5	5	15	75	100	#NULL!	10	10	10	70	100	#NULL!	20	35	5	40	100	#NULL!	15	15	20	50	100	#NULL!	55	20	15	10	100	#NULL!	35	20	5	40	100	#NULL!	2	4	4	4	5	3	2	1	2	0	1	0
465	#NULL!	10	20	35	35	100	#NULL!	10	10	30	50	100	#NULL!	60	10	10	20	100	#NULL!	50	20	10	20	100	#NULL!	25	25	25	25	100	#NULL!	40	10	0	50	100	#NULL!	2	5	5	5	5	2	3	3	2	0	0	0
466	#NULL!	15	10	70	5	100	#NULL!	10	15	40	35	100	#NULL!	30	40	20	10	100	#NULL!	5	10	15	70	100	#NULL!	15	40	30	15	100	#NULL!	30	15	5	50	100	#NULL!	1	2	4	4	4	1	2	2	2	1	99	0
467	#NULL!	30	15	50	5	100	#NULL!	30	10	10	50	100	#NULL!	50	10	10	30	100	#NULL!	60	20	10	10	100	#NULL!	30	15	5	50	100	#NULL!	50	15	5	30	100	#NULL!	2	4	4	5	5	2	1	1	1	0	0	0
468	#NULL!	30	10	30	30	100	#NULL!	30	10	30	30	100	#NULL!	35	20	10	35	100	#NULL!	35	20	10	35	100	#NULL!	35	20	10	35	100	#NULL!	40	10	10	40	100	#NULL!	3	5	5	5	5	2	1	1	2	1	1	0
469	#NULL!	20	20	30	30	100	#NULL!	20	30	20	30	100	#NULL!	40	40	10	10	100	#NULL!	25	25	10	40	100	#NULL!	30	40	10	20	100	#NULL!	35	20	10	35	100	#NULL!	2	4	4	4	4	2	2	3	2	0	0	0
470	#NULL!	25	25	25	25	100	#NULL!	25	25	25	25	100	#NULL!	25	25	25	25	100	#NULL!	25	25	25	25	100	#NULL!	25	25	25	25	100	#NULL!	25	25	25	25	100	#NULL!	2	4	5	5	5	1	1	4	2	99	99	0
471	#NULL!	10	30	30	30	100	#NULL!	20	20	20	40	100	#NULL!	40	20	20	20	100	#NULL!	40	30	15	15	100	#NULL!	30	20	20	30	100	#NULL!	20	20	20	40	100	#NULL!	4	4	4	4	4	2	2	1	2	0	0	0
472	#NULL!	50	50	0	0	100	#NULL!	100	0	0	0	100	#NULL!	100	0	0	0	100	#NULL!	50	50	0	0	100	#NULL!	0	100	0	0	100	#NULL!	60	0	0	40	100	#NULL!	3	5	5	5	5	1	2	3	3	99	99	0
473	#NULL!	10	25	40	25	100	#NULL!	10	20	40	30	100	#NULL!	30	40	10	20	100	#NULL!	20	20	20	40	100	#NULL!	30	20	10	40	100	#NULL!	20	40	10	30	100	#NULL!	1	5	5	4	4	3	3	1	2	1	1	0
474	#NULL!	30	0	50	20	100	#NULL!	5	15	20	60	100	#NULL!	40	0	10	50	100	#NULL!	50	0	10	40	100	#NULL!	50	0	0	50	100	#NULL!	50	0	0	50	100	#NULL!	2	3	4	4	4	1	2	1	1	0	0	0
475	#NULL!	20	30	30	20	100	#NULL!	10	10	10	70	100	#NULL!	50	20	0	30	100	#NULL!	50	20	0	30	100	#NULL!	40	20	10	30	100	#NULL!	50	20	0	30	100	#NULL!	2	5	5	5	5	3	3	1	2	1	0	0
476	#NULL!	0	35	50	15	100	#NULL!	0	30	10	60	100	#NULL!	80	0	0	20	100	#NULL!	70	0	0	30	100	#NULL!	50	30	0	20	100	#NULL!	40	20	0	40	100	#NULL!	2	5	5	4	3	3	2	3	2	0	0	1
477	#NULL!	5	25	60	10	100	#NULL!	15	10	25	50	100	#NULL!	80	10	5	5	100	#NULL!	40	35	5	20	100	#NULL!	55	40	0	5	100	#NULL!	60	20	0	20	100	#NULL!	3	4	5	4	4	1	2	99	2	0	0	0
478	#NULL!	25	25	25	25	100	#NULL!	25	25	25	25	100	#NULL!	40	40	10	10	100	#NULL!	25	25	25	25	100	#NULL!	25	25	25	25	100	#NULL!	30	30	10	30	100	#NULL!	3	5	5	5	5	3	3	2	2	1	1	1
479	#NULL!	15	25	40	20	100	#NULL!	5	10	15	70	100	#NULL!	50	10	5	35	100	#NULL!	30	50	10	10	100	#NULL!	55	20	15	10	100	#NULL!	35	15	5	45	100	#NULL!	3	4	4	4	4	3	3	3	1	0	0	0
480	#NULL!	5	5	20	70	100	#NULL!	5	5	45	45	100	#NULL!	35	25	30	10	100	#NULL!	10	10	30	50	100	#NULL!	10	40	25	25	100	#NULL!	45	10	0	45	100	#NULL!	2	4	5	5	5	3	3	2	2	99	99	0
481	#NULL!	10	40	30	20	100	#NULL!	10	40	30	20	100	#NULL!	10	40	30	20	100	#NULL!	15	50	25	10	100	#NULL!	25	50	15	10	100	#NULL!	15	50	5	30	100	#NULL!	2	5	5	5	5	3	3	5	2	0	1	0
482	#NULL!	15	25	35	25	100	#NULL!	15	30	20	35	100	#NULL!	40	25	10	25	100	#NULL!	30	40	10	20	100	#NULL!	20	40	10	30	100	#NULL!	40	30	10	20	100	#NULL!	2	5	5	5	5	1	1	99	3	0	0	0
483	#NULL!	10	50	30	10	100	#NULL!	10	10	20	60	100	#NULL!	50	10	15	25	100	#NULL!	20	60	10	10	100	#NULL!	60	20	10	10	100	#NULL!	40	10	10	40	100	#NULL!	2	4	4	4	4	1	2	1	1	0	0	0
484	#NULL!	20	20	30	30	100	#NULL!	30	20	10	40	100	#NULL!	40	30	10	20	100	#NULL!	40	30	10	20	100	#NULL!	30	40	20	10	100	#NULL!	40	30	10	20	100	#NULL!	2	4	4	4	4	1	1	5	3	0	0	1
485	#NULL!	15	10	70	5	100	#NULL!	20	10	10	60	100	#NULL!	70	10	5	15	100	#NULL!	65	15	5	15	100	#NULL!	60	25	5	10	100	#NULL!	65	10	0	25	100	#NULL!	3	5	4	4	5	1	2	3	2	0	0	1
486	#NULL!	10	10	10	70	100	#NULL!	30	10	10	50	100	#NULL!	50	10	10	30	100	#NULL!	40	10	10	40	100	#NULL!	50	20	10	20	100	#NULL!	30	10	10	50	100	#NULL!	1	4	5	4	4	1	2	1	1	0	0	0
487	#NULL!	30	25	30	15	100	#NULL!	15	30	20	35	100	#NULL!	50	20	10	20	100	#NULL!	30	30	20	20	100	#NULL!	30	30	20	20	100	#NULL!	30	20	20	30	100	#NULL!	1	5	4	4	5	1	#NULL!	2	2	1	0	0
488	#NULL!	5	15	30	50	100	#NULL!	5	30	30	35	100	#NULL!	30	30	20	20	100	#NULL!	25	25	30	20	100	#NULL!	30	30	5	35	100	#NULL!	20	5	0	75	100	#NULL!	1	5	5	4	5	1	2	3	2	99	99	0
489	#NULL!	20	20	20	40	100	#NULL!	25	25	25	25	100	#NULL!	25	25	25	25	100	#NULL!	20	20	20	40	100	#NULL!	20	20	20	40	100	#NULL!	25	25	25	25	100	#NULL!	1	5	4	4	3	2	2	3	2	0	0	0
490	#NULL!	20	20	40	20	100	#NULL!	15	25	20	40	100	#NULL!	30	30	10	30	100	#NULL!	20	40	20	20	100	#NULL!	30	30	20	20	100	#NULL!	30	20	10	40	100	#NULL!	1	5	5	5	5	1	1	2	2	0	0	0
491	#NULL!	5	5	50	40	100	#NULL!	0	0	50	50	100	#NULL!	100	0	0	0	100	#NULL!	40	40	0	20	100	#NULL!	70	10	10	10	100	#NULL!	50	0	0	50	100	#NULL!	1	5	5	3	5	1	2	99	2	1	0	1
492	#NULL!	50	15	25	10	100	#NULL!	35	35	20	10	100	#NULL!	50	40	0	10	100	#NULL!	40	40	0	20	100	#NULL!	25	25	10	40	100	#NULL!	35	25	0	40	100	#NULL!	2	4	4	4	4	1	1	99	2	1	0	1
493	#NULL!	25	25	25	25	100	#NULL!	25	25	25	25	100	#NULL!	25	25	25	25	100	#NULL!	25	25	25	25	100	#NULL!	25	25	25	25	100	#NULL!	25	25	25	25	100	#NULL!	2	4	4	4	4	1	1	1	1	1	0	0
494	#NULL!	40	20	30	10	100	#NULL!	25	25	25	25	100	#NULL!	25	25	25	25	100	#NULL!	25	25	25	25	100	#NULL!	25	25	25	25	100	#NULL!	25	25	25	25	100	#NULL!	2	4	4	4	4	1	2	2	2	0	0	0
495	#NULL!	20	20	50	10	100	#NULL!	15	30	5	50	100	#NULL!	50	30	10	10	100	#NULL!	15	60	20	5	100	#NULL!	30	45	5	20	100	#NULL!	20	10	20	50	100	#NULL!	2	5	5	5	5	2	2	99	2	1	0	0
496	#NULL!	50	25	15	10	100	#NULL!	30	50	5	15	100	#NULL!	50	45	0	5	100	#NULL!	50	45	0	5	100	#NULL!	80	15	5	0	100	#NULL!	90	10	0	0	100	#NULL!	1	5	5	5	5	1	1	5	2	0	0	0
497	#NULL!	20	15	35	30	100	#NULL!	20	10	30	40	100	#NULL!	40	30	5	25	100	#NULL!	30	35	20	15	100	#NULL!	35	25	5	35	100	#NULL!	35	25	5	35	100	#NULL!	2	4	4	4	4	1	1	99	2	99	99	0
498	#NULL!	10	10	40	40	100	#NULL!	5	5	40	50	100	#NULL!	30	30	30	10	100	#NULL!	20	20	20	40	100	#NULL!	25	25	25	25	100	#NULL!	15	15	15	55	100	#NULL!	2	4	4	4	4	3	3	1	2	0	0	0
499	#NULL!	35	20	30	15	100	#NULL!	15	20	30	35	100	#NULL!	60	30	5	5	100	#NULL!	40	30	20	10	100	#NULL!	55	30	10	5	100	#NULL!	40	25	0	35	100	#NULL!	2	4	5	4	5	3	3	1	2	1	0	0
500	#NULL!	25	25	25	25	100	#NULL!	25	25	25	25	100	#NULL!	25	25	25	25	100	#NULL!	25	25	10	40	100	#NULL!	25	25	20	30	100	#NULL!	30	10	5	55	100	#NULL!	2	4	4	4	4	1	1	1	2	1	1	0
501	#NULL!	10	20	50	20	100	#NULL!	10	20	50	20	100	#NULL!	40	25	25	10	100	#NULL!	20	30	30	20	100	#NULL!	20	50	20	10	100	#NULL!	10	50	10	30	100	#NULL!	2	5	5	5	5	3	3	1	1	1	0	0
502	#NULL!	35	30	20	15	100	#NULL!	30	25	20	25	100	#NULL!	65	30	5	0	100	#NULL!	80	15	5	0	100	#NULL!	65	30	5	0	100	#NULL!	45	45	5	5	100	#NULL!	1	5	5	5	5	1	1	4	2	0	0	1
503	#NULL!	10	10	50	30	100	#NULL!	20	20	30	30	100	#NULL!	75	10	5	10	100	#NULL!	50	30	5	15	100	#NULL!	30	40	5	25	100	#NULL!	30	10	5	55	100	#NULL!	2	5	4	4	4	1	1	1	1	99	99	0
504	#NULL!	25	35	25	15	100	#NULL!	25	25	15	35	100	#NULL!	20	40	15	25	100	#NULL!	30	25	15	30	100	#NULL!	35	20	15	30	100	#NULL!	35	20	15	30	100	#NULL!	1	4	5	4	5	2	2	5	2	1	0	0
505	#NULL!	25	25	25	25	100	#NULL!	25	25	25	25	100	#NULL!	25	25	25	25	100	#NULL!	25	25	25	25	100	#NULL!	25	25	25	25	100	#NULL!	25	25	25	25	100	#NULL!	2	4	4	4	4	2	2	3	2	0	0	0
506	#NULL!	30	20	25	25	100	#NULL!	35	10	25	30	100	#NULL!	25	25	15	35	100	#NULL!	35	15	20	30	100	#NULL!	30	25	20	25	100	#NULL!	35	20	20	25	100	#NULL!	2	5	4	4	5	1	1	99	2	99	99	0
507	#NULL!	25	25	25	25	100	#NULL!	25	25	25	25	100	#NULL!	25	25	25	25	100	#NULL!	25	25	25	25	100	#NULL!	25	25	25	25	100	#NULL!	25	25	25	25	100	#NULL!	3	3	3	3	3	2	1	5	1	0	0	99
508	#NULL!	10	20	35	35	100	#NULL!	0	20	50	30	100	#NULL!	50	30	0	20	100	#NULL!	30	20	50	0	100	#NULL!	10	25	40	25	100	#NULL!	20	20	10	50	100	#NULL!	3	5	4	4	5	3	3	4	2	1	0	0
509	#NULL!	5	10	50	35	100	#NULL!	0	30	20	50	100	#NULL!	60	15	10	15	100	#NULL!	15	20	15	50	100	#NULL!	70	10	10	10	100	#NULL!	50	10	5	35	100	#NULL!	1	5	4	4	4	2	2	99	2	0	0	0
510	#NULL!	20	10	20	50	100	#NULL!	10	20	20	50	100	#NULL!	70	20	0	10	100	#NULL!	20	10	0	70	100	#NULL!	30	10	10	50	100	#NULL!	50	0	0	50	100	#NULL!	2	4	4	4	4	3	2	1	1	99	99	0
511	#NULL!	0	0	60	40	100	#NULL!	0	0	100	0	100	#NULL!	0	30	60	10	100	#NULL!	0	0	60	40	100	#NULL!	25	25	25	25	100	#NULL!	0	0	0	100	100	#NULL!	2	4	4	4	4	3	2	4	2	1	0	0
512	#NULL!	25	25	25	25	100	#NULL!	30	30	10	30	100	#NULL!	80	10	0	10	100	#NULL!	30	15	15	40	100	#NULL!	40	15	15	30	100	#NULL!	45	10	0	45	100	#NULL!	1	5	4	5	5	3	3	2	2	0	0	0
513	#NULL!	10	30	30	30	100	#NULL!	25	25	25	25	100	#NULL!	40	0	30	30	100	#NULL!	25	25	25	25	100	#NULL!	25	25	25	25	100	#NULL!	25	25	25	25	100	#NULL!	1	4	4	4	4	3	2	3	2	99	99	1
514	#NULL!	10	20	60	10	100	#NULL!	10	10	50	30	100	#NULL!	50	20	20	10	100	#NULL!	20	10	50	20	100	#NULL!	10	30	50	10	100	#NULL!	20	10	20	50	100	#NULL!	2	4	4	4	4	1	2	1	2	0	0	0
515	#NULL!	50	10	30	10	100	#NULL!	10	10	20	60	100	#NULL!	20	30	30	20	100	#NULL!	20	30	20	30	100	#NULL!	60	10	10	20	100	#NULL!	10	60	10	20	100	#NULL!	2	5	5	5	5	1	1	5	2	0	0	0
516	#NULL!	0	0	100	0	100	#NULL!	5	5	10	80	100	#NULL!	0	100	0	0	100	#NULL!	50	0	0	50	100	#NULL!	60	40	0	0	100	#NULL!	50	0	0	50	100	#NULL!	1	5	5	5	5	1	2	99	3	1	99	0
517	#NULL!	15	20	50	15	100	#NULL!	40	20	20	20	100	#NULL!	40	10	10	40	100	#NULL!	40	20	10	30	100	#NULL!	10	30	20	40	100	#NULL!	40	10	10	40	100	#NULL!	2	4	4	4	4	1	1	1	1	0	0	0
518	#NULL!	25	25	25	25	100	#NULL!	25	25	25	25	100	#NULL!	40	20	20	20	100	#NULL!	40	20	20	20	100	#NULL!	40	20	20	20	100	#NULL!	40	20	20	20	100	#NULL!	1	5	5	5	4	2	2	1	1	1	0	0
519	#NULL!	70	15	10	5	100	#NULL!	60	15	15	10	100	#NULL!	60	15	15	10	100	#NULL!	65	15	15	5	100	#NULL!	60	15	15	10	100	#NULL!	50	20	15	15	100	#NULL!	4	4	4	4	4	1	1	2	3	0	1	0
520	#NULL!	10	10	30	50	100	#NULL!	10	20	30	40	100	#NULL!	25	25	25	25	100	#NULL!	0	0	0	100	100	#NULL!	10	10	10	70	100	#NULL!	80	5	5	10	100	#NULL!	1	4	4	4	4	2	2	1	1	99	99	0
521	#NULL!	20	30	30	20	100	#NULL!	20	20	30	30	100	#NULL!	30	30	20	20	100	#NULL!	35	30	15	20	100	#NULL!	30	40	15	15	100	#NULL!	40	25	5	30	100	#NULL!	2	4	4	4	4	1	2	99	2	1	0	0
522	#NULL!	15	10	60	15	100	#NULL!	15	15	20	50	100	#NULL!	60	15	10	15	100	#NULL!	20	20	10	50	100	#NULL!	55	15	15	15	100	#NULL!	60	20	0	20	100	#NULL!	2	5	5	5	4	1	1	1	2	1	0	0
523	#NULL!	15	15	30	40	100	#NULL!	20	10	30	40	100	#NULL!	40	20	20	20	100	#NULL!	15	40	30	15	100	#NULL!	30	50	15	5	100	#NULL!	30	15	5	50	100	#NULL!	4	4	4	4	4	1	1	99	2	99	99	99
524	#NULL!	20	30	30	20	100	#NULL!	20	20	30	30	100	#NULL!	30	30	20	20	100	#NULL!	35	30	15	20	100	#NULL!	30	40	15	15	100	#NULL!	40	25	5	30	100	#NULL!	2	4	4	4	4	1	2	3	2	1	0	0
525	#NULL!	10	20	20	50	100	#NULL!	30	0	0	70	100	#NULL!	30	25	25	20	100	#NULL!	70	5	5	20	100	#NULL!	50	20	20	10	100	#NULL!	80	0	0	20	100	#NULL!	1	2	4	4	5	1	2	99	2	99	99	99
526	#NULL!	30	15	35	20	100	#NULL!	25	25	25	25	100	#NULL!	65	25	0	10	100	#NULL!	45	0	40	15	100	#NULL!	45	45	0	10	100	#NULL!	55	0	0	45	100	#NULL!	2	4	5	5	4	3	2	2	2	99	99	1
527	#NULL!	10	0	50	40	100	#NULL!	10	10	40	40	100	#NULL!	10	40	40	10	100	#NULL!	10	10	20	60	100	#NULL!	40	10	10	40	100	#NULL!	50	0	0	50	100	#NULL!	2	4	4	4	4	2	3	1	1	0	0	1
528	#NULL!	15	60	5	20	100	#NULL!	40	10	0	50	100	#NULL!	60	20	0	20	100	#NULL!	70	20	0	10	100	#NULL!	70	30	0	0	100	#NULL!	70	30	0	0	100	#NULL!	2	5	5	5	5	1	1	2	2	1	0	0
529	#NULL!	0	25	40	35	100	#NULL!	10	20	25	45	100	#NULL!	25	30	20	25	100	#NULL!	30	35	20	15	100	#NULL!	20	30	35	15	100	#NULL!	15	35	20	30	100	#NULL!	2	4	5	5	5	1	2	2	2	1	0	0
530	#NULL!	30	10	10	50	100	#NULL!	10	10	50	30	100	#NULL!	40	10	0	50	100	#NULL!	40	10	10	40	100	#NULL!	20	10	10	60	100	#NULL!	50	0	0	50	100	#NULL!	1	3	5	3	4	1	1	3	2	0	0	0
531	#NULL!	20	5	40	35	100	#NULL!	0	5	25	70	100	#NULL!	70	5	0	25	100	#NULL!	40	25	10	25	100	#NULL!	10	10	15	65	100	#NULL!	10	10	5	75	100	#NULL!	2	5	4	4	4	1	1	2	2	99	99	0
532	#NULL!	10	30	40	20	100	#NULL!	10	10	10	70	100	#NULL!	30	30	20	20	100	#NULL!	10	10	10	70	100	#NULL!	70	10	10	10	100	#NULL!	40	10	10	40	100	#NULL!	2	4	4	4	4	1	1	1	2	0	1	1
533	#NULL!	25	10	60	5	100	#NULL!	10	10	10	70	100	#NULL!	70	5	5	20	100	#NULL!	70	10	10	10	100	#NULL!	60	10	10	20	100	#NULL!	65	10	5	20	100	#NULL!	1	5	4	4	5	1	2	1	1	1	0	1
534	#NULL!	5	15	60	20	100	#NULL!	0	0	0	100	100	#NULL!	60	0	0	40	100	#NULL!	40	30	0	30	100	#NULL!	30	40	0	30	100	#NULL!	50	0	0	50	100	#NULL!	1	4	5	5	5	1	1	1	1	0	0	0
535	#NULL!	10	20	50	20	100	#NULL!	10	20	50	20	100	#NULL!	20	30	30	20	100	#NULL!	10	20	50	20	100	#NULL!	10	20	50	20	100	#NULL!	20	20	10	50	100	#NULL!	2	4	4	4	4	1	1	2	2	0	1	0
536	#NULL!	10	40	40	10	100	#NULL!	10	40	10	40	100	#NULL!	40	40	10	10	100	#NULL!	40	40	10	10	100	#NULL!	40	40	10	10	100	#NULL!	30	30	10	30	100	#NULL!	1	4	4	4	3	3	1	2	2	0	1	1
537	#NULL!	25	25	30	20	100	#NULL!	25	30	15	30	100	#NULL!	35	30	0	35	100	#NULL!	30	30	20	20	100	#NULL!	20	30	25	25	100	#NULL!	20	30	15	35	100	#NULL!	1	5	5	5	5	1	2	1	1	1	0	0
538	#NULL!	10	20	50	20	100	#NULL!	20	30	30	20	100	#NULL!	30	30	0	40	100	#NULL!	50	40	0	10	100	#NULL!	30	20	25	25	100	#NULL!	100	0	0	0	100	#NULL!	2	4	5	4	4	1	2	3	3	99	99	0
539	#NULL!	0	0	50	50	100	#NULL!	0	0	50	50	100	#NULL!	30	30	40	0	100	#NULL!	30	20	0	50	100	#NULL!	40	30	30	0	100	#NULL!	40	30	0	30	100	#NULL!	2	4	4	4	4	3	2	5	2	0	1	0
540	#NULL!	35	20	25	20	100	#NULL!	20	20	25	35	100	#NULL!	40	25	20	15	100	#NULL!	45	25	15	15	100	#NULL!	35	35	15	15	100	#NULL!	35	20	10	35	100	#NULL!	1	4	5	4	4	1	1	3	2	1	1	0
541	#NULL!	0	0	40	60	100	#NULL!	20	0	0	80	100	#NULL!	40	0	0	60	100	#NULL!	40	0	0	60	100	#NULL!	40	0	0	60	100	#NULL!	40	0	0	60	100	#NULL!	3	4	4	4	4	2	2	3	2	1	0	1
542	#NULL!	0	0	50	50	100	#NULL!	0	25	25	50	100	#NULL!	50	25	0	25	100	#NULL!	50	0	0	50	100	#NULL!	50	25	0	25	100	#NULL!	0	0	0	100	100	#NULL!	4	4	4	5	4	2	2	1	1	1	1	0
543	#NULL!	10	20	30	40	100	#NULL!	20	10	10	60	100	#NULL!	50	5	5	40	100	#NULL!	30	10	0	60	100	#NULL!	40	10	0	50	100	#NULL!	40	0	0	60	100	#NULL!	3	5	5	5	5	1	1	1	2	0	1	0
544	#NULL!	10	20	50	20	100	#NULL!	10	20	20	50	100	#NULL!	60	15	15	10	100	#NULL!	25	25	25	25	100	#NULL!	30	30	30	10	100	#NULL!	30	20	10	40	100	#NULL!	2	4	4	4	4	2	2	99	2	99	99	99
545	#NULL!	10	20	10	60	100	#NULL!	20	10	10	60	100	#NULL!	30	30	10	30	100	#NULL!	20	20	10	50	100	#NULL!	40	20	10	30	100	#NULL!	30	20	10	40	100	#NULL!	2	4	4	4	4	2	2	2	2	0	0	0
546	#NULL!	20	10	20	50	100	#NULL!	20	10	10	60	100	#NULL!	70	5	5	20	100	#NULL!	50	10	5	35	100	#NULL!	50	10	5	35	100	#NULL!	60	10	0	30	100	#NULL!	1	5	5	4	5	2	2	3	2	1	0	0
547	#NULL!	20	20	40	20	100	#NULL!	15	30	40	15	100	#NULL!	30	30	30	10	100	#NULL!	10	20	35	35	100	#NULL!	20	30	20	30	100	#NULL!	15	45	5	35	100	#NULL!	1	5	5	5	5	3	3	4	2	1	1	0
548	#NULL!	10	20	40	30	100	#NULL!	10	20	30	40	100	#NULL!	30	40	10	20	100	#NULL!	50	30	5	15	100	#NULL!	30	5	60	5	100	#NULL!	30	5	0	65	100	#NULL!	1	5	5	5	5	2	1	2	2	1	0	0
549	#NULL!	10	20	50	20	100	#NULL!	25	25	10	40	100	#NULL!	90	0	0	10	100	#NULL!	40	40	0	20	100	#NULL!	50	50	0	0	100	#NULL!	45	45	0	10	100	#NULL!	1	5	5	5	5	2	2	2	2	0	0	0
550	#NULL!	20	30	40	10	100	#NULL!	20	20	10	50	100	#NULL!	50	20	5	25	100	#NULL!	50	30	10	10	100	#NULL!	50	20	20	10	100	#NULL!	50	20	10	20	100	#NULL!	3	4	4	4	4	2	2	1	2	0	0	1
551	#NULL!	30	30	30	10	100	#NULL!	50	30	5	15	100	#NULL!	75	5	0	20	100	#NULL!	80	20	0	0	100	#NULL!	50	20	0	30	100	#NULL!	80	5	0	15	100	#NULL!	2	5	5	5	5	1	2	99	2	1	0	0
552	#NULL!	15	20	15	50	100	#NULL!	15	10	50	25	100	#NULL!	30	10	20	40	100	#NULL!	30	30	20	20	100	#NULL!	20	35	30	15	100	#NULL!	25	35	25	15	100	#NULL!	4	4	5	4	4	1	2	1	2	0	0	0
553	#NULL!	30	0	70	0	100	#NULL!	20	0	30	50	100	#NULL!	100	0	0	0	100	#NULL!	50	40	0	10	100	#NULL!	70	20	0	10	100	#NULL!	70	20	0	10	100	#NULL!	1	5	5	4	4	1	2	99	2	1	99	0
554	#NULL!	20	20	30	30	100	#NULL!	10	10	10	70	100	#NULL!	40	20	10	30	100	#NULL!	5	30	5	60	100	#NULL!	60	30	5	5	100	#NULL!	40	10	10	40	100	#NULL!	2	4	4	4	4	1	1	5	2	1	0	0
555	#NULL!	5	15	20	60	100	#NULL!	5	15	20	60	100	#NULL!	60	35	0	5	100	#NULL!	25	25	25	25	100	#NULL!	10	10	10	70	100	#NULL!	20	10	10	60	100	#NULL!	1	5	5	5	5	1	1	1	2	0	0	0
556	#NULL!	35	35	30	0	100	#NULL!	10	20	30	40	100	#NULL!	40	25	10	25	100	#NULL!	25	25	25	25	100	#NULL!	30	40	10	20	100	#NULL!	30	30	20	20	100	#NULL!	2	4	4	4	4	1	2	99	2	1	99	0
557	#NULL!	40	20	20	20	100	#NULL!	15	20	25	40	100	#NULL!	40	30	10	20	100	#NULL!	50	30	10	10	100	#NULL!	50	30	15	5	100	#NULL!	60	20	10	10	100	#NULL!	3	5	5	5	5	1	2	99	2	1	0	0
558	#NULL!	40	15	40	5	100	#NULL!	5	25	30	40	100	#NULL!	60	0	20	20	100	#NULL!	45	25	10	20	100	#NULL!	50	10	15	25	100	#NULL!	55	10	10	25	100	#NULL!	1	5	5	5	5	1	2	1	2	0	1	0
559	#NULL!	15	25	50	10	100	#NULL!	20	30	30	20	100	#NULL!	20	50	20	10	100	#NULL!	30	40	20	10	100	#NULL!	30	40	20	10	100	#NULL!	35	35	10	20	100	#NULL!	1	4	4	4	4	1	2	1	1	0	0	0
560	#NULL!	75	15	0	10	100	#NULL!	75	15	0	10	100	#NULL!	60	10	0	30	100	#NULL!	75	20	0	5	100	#NULL!	70	20	0	10	100	#NULL!	70	0	0	30	100	#NULL!	3	4	3	4	4	1	1	5	3	0	0	0
561	#NULL!	15	30	30	25	100	#NULL!	25	25	25	25	100	#NULL!	25	25	25	25	100	#NULL!	25	25	25	25	100	#NULL!	30	20	20	30	100	#NULL!	25	25	25	25	100	#NULL!	2	5	4	5	4	1	2	99	2	1	99	0
562	#NULL!	40	10	20	30	100	#NULL!	40	10	10	40	100	#NULL!	50	10	10	30	100	#NULL!	30	10	10	50	100	#NULL!	30	10	10	50	100	#NULL!	30	10	10	50	100	#NULL!	1	5	5	5	5	1	1	4	2	1	0	1
563	#NULL!	10	20	40	30	100	#NULL!	10	30	30	30	100	#NULL!	20	20	20	40	100	#NULL!	30	40	20	10	100	#NULL!	10	50	20	20	100	#NULL!	30	50	0	20	100	#NULL!	3	4	5	5	5	3	2	99	2	1	1	0
564	#NULL!	20	15	50	15	100	#NULL!	30	10	10	50	100	#NULL!	50	30	5	15	100	#NULL!	40	15	5	40	100	#NULL!	40	20	10	30	100	#NULL!	30	10	0	60	100	#NULL!	2	4	4	4	4	1	2	1	2	0	0	1
565	#NULL!	20	20	40	20	100	#NULL!	30	10	10	50	100	#NULL!	30	20	20	30	100	#NULL!	20	30	20	30	100	#NULL!	20	20	30	30	100	#NULL!	30	20	20	30	100	#NULL!	1	5	5	4	4	1	1	99	2	0	0	0
566	#NULL!	0	0	100	0	100	#NULL!	0	0	50	50	100	#NULL!	100	0	0	0	100	#NULL!	50	0	0	50	100	#NULL!	50	0	0	50	100	#NULL!	50	0	0	50	100	#NULL!	1	5	5	5	5	1	1	5	3	1	0	1
567	#NULL!	10	10	60	20	100	#NULL!	10	10	20	60	100	#NULL!	60	15	10	15	100	#NULL!	30	25	15	30	100	#NULL!	30	20	10	40	100	#NULL!	50	10	10	30	100	#NULL!	1	4	4	4	4	1	2	2	3	0	0	0
568	#NULL!	0	0	0	100	100	#NULL!	0	0	0	100	100	#NULL!	100	0	0	0	100	#NULL!	100	0	0	0	100	#NULL!	35	15	25	25	100	#NULL!	50	0	0	50	100	#NULL!	3	5	5	5	5	1	1	1	3	0	0	0
569	#NULL!	35	20	25	20	100	#NULL!	35	15	20	30	100	#NULL!	35	25	20	20	100	#NULL!	35	25	20	20	100	#NULL!	30	30	20	20	100	#NULL!	30	25	10	35	100	#NULL!	2	4	4	4	4	1	1	3	2	0	0	0
570	#NULL!	15	10	20	55	100	#NULL!	10	10	25	55	100	#NULL!	30	10	20	40	100	#NULL!	15	15	20	50	100	#NULL!	15	15	20	50	100	#NULL!	10	20	30	40	100	#NULL!	3	4	4	4	4	3	3	1	2	99	99	0
571	#NULL!	25	10	15	50	100	#NULL!	20	10	20	50	100	#NULL!	40	30	15	15	100	#NULL!	25	40	15	20	100	#NULL!	20	25	15	40	100	#NULL!	20	10	10	60	100	#NULL!	2	4	4	4	4	1	1	5	3	0	0	1
572	#NULL!	50	10	30	10	100	#NULL!	10	40	30	20	100	#NULL!	30	20	20	30	100	#NULL!	40	30	20	10	100	#NULL!	40	20	10	30	100	#NULL!	40	20	10	30	100	#NULL!	2	4	5	4	5	1	2	3	2	1	0	1
573	#NULL!	30	10	40	20	100	#NULL!	10	10	20	60	100	#NULL!	30	50	10	10	100	#NULL!	20	20	20	40	100	#NULL!	30	30	20	20	100	#NULL!	20	30	10	40	100	#NULL!	1	5	5	5	4	1	1	1	2	99	99	0
574	#NULL!	5	10	75	10	100	#NULL!	10	5	10	75	100	#NULL!	75	10	5	10	100	#NULL!	75	10	5	10	100	#NULL!	75	10	5	10	100	#NULL!	75	10	5	10	100	#NULL!	2	4	4	4	4	1	2	5	2	0	0	0
575	#NULL!	15	20	60	5	100	#NULL!	10	0	0	90	100	#NULL!	50	50	0	0	100	#NULL!	50	35	0	15	100	#NULL!	70	25	0	5	100	#NULL!	25	5	0	70	100	#NULL!	2	4	4	4	4	1	1	2	2	0	0	0
576	#NULL!	0	10	70	20	100	#NULL!	0	0	50	50	100	#NULL!	40	10	40	10	100	#NULL!	30	30	10	30	100	#NULL!	40	30	10	20	100	#NULL!	15	15	0	70	100	#NULL!	2	5	5	5	5	1	2	4	2	0	1	0
577	#NULL!	25	25	25	25	100	#NULL!	25	25	25	25	100	#NULL!	25	25	25	25	100	#NULL!	30	30	20	20	100	#NULL!	30	30	20	20	100	#NULL!	35	15	15	35	100	#NULL!	2	4	4	5	4	3	#NULL!	3	3	1	1	0
578	#NULL!	25	25	25	25	100	#NULL!	20	20	20	40	100	#NULL!	25	25	25	25	100	#NULL!	25	25	25	25	100	#NULL!	30	30	20	20	100	#NULL!	25	25	25	25	100	#NULL!	3	4	4	5	5	1	2	4	2	0	0	0
579	#NULL!	60	5	25	10	100	#NULL!	40	5	25	30	100	#NULL!	80	10	5	5	100	#NULL!	65	10	5	20	100	#NULL!	35	10	20	35	100	#NULL!	65	20	10	5	100	#NULL!	3	4	4	4	5	1	2	2	2	1	0	0
580	#NULL!	25	25	25	25	100	#NULL!	25	25	25	25	100	#NULL!	100	0	0	0	100	#NULL!	50	25	0	25	100	#NULL!	25	50	25	0	100	#NULL!	50	25	0	25	100	#NULL!	3	4	4	4	4	3	2	1	2	99	99	0
581	#NULL!	5	10	30	55	100	#NULL!	20	20	30	30	100	#NULL!	60	20	0	20	100	#NULL!	30	20	0	50	100	#NULL!	30	10	0	60	100	#NULL!	80	20	0	0	100	#NULL!	2	5	5	4	5	1	2	3	2	0	0	0
582	#NULL!	40	10	40	10	100	#NULL!	10	10	10	70	100	#NULL!	80	10	5	5	100	#NULL!	40	20	0	40	100	#NULL!	70	20	0	10	100	#NULL!	45	10	0	45	100	#NULL!	1	5	5	5	5	1	1	3	2	0	0	0
583	#NULL!	50	10	30	10	100	#NULL!	60	5	5	30	100	#NULL!	20	20	10	50	100	#NULL!	70	10	10	10	100	#NULL!	50	10	20	20	100	#NULL!	40	20	20	20	100	#NULL!	4	4	5	5	5	1	1	1	2	0	0	0
584	#NULL!	10	10	50	30	100	#NULL!	80	0	10	10	100	#NULL!	100	0	0	0	100	#NULL!	100	0	0	0	100	#NULL!	100	0	0	0	100	#NULL!	100	0	0	0	100	#NULL!	2	4	5	5	5	1	2	1	2	0	0	1
585	#NULL!	15	40	30	15	100	#NULL!	20	30	20	30	100	#NULL!	45	35	10	10	100	#NULL!	35	25	25	15	100	#NULL!	35	25	30	10	100	#NULL!	30	20	10	40	100	#NULL!	99	5	5	5	5	2	2	2	2	1	99	1
586	#NULL!	70	10	10	10	100	#NULL!	10	10	10	70	100	#NULL!	80	10	0	10	100	#NULL!	70	20	0	10	100	#NULL!	60	20	0	20	100	#NULL!	80	5	0	15	100	#NULL!	2	5	5	4	4	2	2	99	2	1	99	0
587	#NULL!	35	25	25	15	100	#NULL!	10	10	0	80	100	#NULL!	75	20	0	5	100	#NULL!	50	20	0	30	100	#NULL!	40	40	0	20	100	#NULL!	40	10	0	50	100	#NULL!	2	4	5	5	4	1	1	2	2	1	0	0
588	#NULL!	40	20	30	10	100	#NULL!	10	30	20	40	100	#NULL!	60	20	0	20	100	#NULL!	45	30	5	20	100	#NULL!	30	40	5	25	100	#NULL!	60	10	20	10	100	#NULL!	2	4	5	5	4	1	2	2	2	99	99	0
589	#NULL!	30	30	35	5	100	#NULL!	25	25	25	25	100	#NULL!	30	30	10	30	100	#NULL!	40	40	10	10	100	#NULL!	40	40	5	15	100	#NULL!	30	20	5	45	100	#NULL!	3	4	4	4	4	1	1	4	2	0	0	0
590	#NULL!	20	30	30	20	100	#NULL!	20	30	30	20	100	#NULL!	30	30	20	20	100	#NULL!	30	30	20	20	100	#NULL!	40	20	20	20	100	#NULL!	30	20	20	30	100	#NULL!	2	4	4	4	4	2	1	1	1	99	99	0
591	#NULL!	50	0	0	50	100	#NULL!	50	0	0	50	100	#NULL!	40	40	0	20	100	#NULL!	25	25	25	25	100	#NULL!	25	20	0	55	100	#NULL!	20	10	0	70	100	#NULL!	2	4	4	4	5	1	1	1	1	0	1	1
592	#NULL!	20	20	20	40	100	#NULL!	20	20	30	30	100	#NULL!	30	40	10	20	100	#NULL!	40	30	10	20	100	#NULL!	30	40	10	20	100	#NULL!	40	20	10	30	100	#NULL!	2	5	5	5	5	2	1	2	2	1	99	0
593	#NULL!	35	25	25	15	100	#NULL!	30	20	15	35	100	#NULL!	30	20	15	35	100	#NULL!	35	30	15	20	100	#NULL!	30	35	15	20	100	#NULL!	35	20	15	30	100	#NULL!	2	5	4	4	4	1	1	2	2	0	0	0
594	#NULL!	25	25	25	25	100	#NULL!	10	20	20	50	100	#NULL!	35	30	5	30	100	#NULL!	20	15	15	50	100	#NULL!	10	15	25	50	100	#NULL!	20	5	5	70	100	#NULL!	2	4	4	4	4	2	1	2	2	0	0	0
595	#NULL!	20	20	30	30	100	#NULL!	20	40	20	20	100	#NULL!	10	30	10	50	100	#NULL!	10	10	60	20	100	#NULL!	10	20	50	20	100	#NULL!	10	30	50	10	100	#NULL!	3	4	4	4	4	1	1	99	2	99	99	99
596	#NULL!	20	20	25	35	100	#NULL!	20	35	10	35	100	#NULL!	35	30	5	30	100	#NULL!	45	10	0	45	100	#NULL!	35	30	0	35	100	#NULL!	55	20	0	25	100	#NULL!	1	5	4	4	4	1	1	1	2	99	1	0
597	#NULL!	25	25	25	25	100	#NULL!	25	25	25	25	100	#NULL!	20	20	20	40	100	#NULL!	25	25	25	25	100	#NULL!	25	25	25	25	100	#NULL!	25	25	25	25	100	#NULL!	1	5	5	5	5	3	2	3	2	0	1	1
598	#NULL!	20	25	30	25	100	#NULL!	25	20	20	35	100	#NULL!	50	30	10	10	100	#NULL!	25	25	25	25	100	#NULL!	35	30	25	10	100	#NULL!	25	25	15	35	100	#NULL!	2	5	5	5	5	3	2	3	1	0	0	0
599	#NULL!	30	30	30	10	100	#NULL!	10	10	40	40	100	#NULL!	40	20	20	20	100	#NULL!	20	30	30	20	100	#NULL!	30	30	20	20	100	#NULL!	40	20	20	20	100	#NULL!	4	4	4	4	4	1	1	2	2	99	99	0
600	#NULL!	20	20	50	10	100	#NULL!	0	50	35	15	100	#NULL!	70	0	0	30	100	#NULL!	50	10	10	30	100	#NULL!	50	10	10	30	100	#NULL!	40	0	0	60	100	#NULL!	3	5	5	4	4	1	2	1	1	1	0	0
601	#NULL!	15	25	55	5	100	#NULL!	10	30	55	5	100	#NULL!	5	5	55	35	100	#NULL!	15	45	30	10	100	#NULL!	10	50	35	5	100	#NULL!	10	45	10	35	100	#NULL!	2	5	5	4	4	3	3	2	2	1	0	0
602	#NULL!	20	20	40	20	100	#NULL!	30	15	15	40	100	#NULL!	30	20	10	40	100	#NULL!	40	20	10	30	100	#NULL!	35	20	10	35	100	#NULL!	30	30	0	40	100	#NULL!	2	1	1	1	1	2	2	1	2	1	0	0
603	#NULL!	10	50	30	10	100	#NULL!	10	30	10	50	100	#NULL!	50	20	15	15	100	#NULL!	40	50	0	10	100	#NULL!	40	50	10	0	100	#NULL!	60	20	0	20	100	#NULL!	2	5	5	5	5	2	1	1	1	0	0	0
604	#NULL!	5	20	35	40	100	#NULL!	20	20	30	30	100	#NULL!	50	40	0	10	100	#NULL!	15	35	25	25	100	#NULL!	25	30	35	10	100	#NULL!	25	30	5	40	100	#NULL!	2	4	5	4	4	3	3	1	1	99	99	1
605	#NULL!	20	25	30	25	100	#NULL!	30	15	15	40	100	#NULL!	35	25	15	25	100	#NULL!	25	25	30	20	100	#NULL!	40	30	10	20	100	#NULL!	35	25	10	30	100	#NULL!	1	5	5	5	5	3	2	1	3	0	0	0
606	#NULL!	10	30	40	20	100	#NULL!	10	30	20	40	100	#NULL!	40	30	10	20	100	#NULL!	25	25	25	25	100	#NULL!	25	25	25	25	100	#NULL!	30	20	10	40	100	#NULL!	2	4	4	4	4	2	2	3	2	1	1	1
607	#NULL!	10	20	50	20	100	#NULL!	0	10	10	80	100	#NULL!	50	50	0	0	100	#NULL!	20	20	20	40	100	#NULL!	10	20	30	40	100	#NULL!	30	20	0	50	100	#NULL!	3	5	5	5	5	3	3	1	2	99	0	0
608	#NULL!	20	10	50	20	100	#NULL!	20	20	10	50	100	#NULL!	40	30	10	20	100	#NULL!	50	20	20	10	100	#NULL!	50	20	20	10	100	#NULL!	40	10	10	40	100	#NULL!	2	4	5	4	4	2	1	5	2	0	0	0
609	#NULL!	15	15	35	35	100	#NULL!	15	15	35	35	100	#NULL!	35	15	35	15	100	#NULL!	35	35	15	15	100	#NULL!	35	15	15	35	100	#NULL!	35	15	15	35	100	#NULL!	3	3	3	3	3	1	2	1	1	99	99	0
610	#NULL!	20	10	10	60	100	#NULL!	10	10	20	60	100	#NULL!	15	20	5	60	100	#NULL!	20	5	15	60	100	#NULL!	50	15	5	30	100	#NULL!	15	5	30	50	100	#NULL!	2	4	4	4	4	3	2	1	2	1	0	0
611	#NULL!	0	25	50	25	100	#NULL!	10	15	45	30	100	#NULL!	35	15	40	10	100	#NULL!	10	35	20	35	100	#NULL!	10	35	45	10	100	#NULL!	15	35	20	30	100	#NULL!	2	5	5	5	5	3	2	1	2	0	99	0
612	#NULL!	10	30	30	30	100	#NULL!	20	20	20	40	100	#NULL!	90	5	0	5	100	#NULL!	30	30	30	10	100	#NULL!	50	40	0	10	100	#NULL!	40	10	0	50	100	#NULL!	1	5	5	5	5	2	#NULL!	3	2	99	99	0
613	#NULL!	10	60	20	10	100	#NULL!	10	10	10	70	100	#NULL!	40	40	10	10	100	#NULL!	25	25	25	25	100	#NULL!	25	25	25	25	100	#NULL!	20	40	0	40	100	#NULL!	1	4	5	5	5	2	2	1	1	1	1	0
614	#NULL!	10	30	50	10	100	#NULL!	20	20	10	50	100	#NULL!	50	30	5	15	100	#NULL!	60	30	5	5	100	#NULL!	50	30	5	15	100	#NULL!	30	10	0	60	100	#NULL!	1	5	5	5	5	2	2	1	3	0	0	0
615	#NULL!	25	25	25	25	100	#NULL!	20	15	30	35	100	#NULL!	50	10	20	20	100	#NULL!	50	20	10	20	100	#NULL!	20	20	10	50	100	#NULL!	60	20	0	20	100	#NULL!	1	5	4	4	5	1	1	1	1	0	0	0
616	#NULL!	10	40	25	25	100	#NULL!	10	30	40	20	100	#NULL!	70	30	0	0	100	#NULL!	20	50	10	20	100	#NULL!	20	60	10	10	100	#NULL!	20	30	0	50	100	#NULL!	1	5	5	5	5	2	2	2	2	1	0	0
617	#NULL!	20	20	40	20	100	#NULL!	15	15	30	40	100	#NULL!	60	5	5	30	100	#NULL!	15	50	5	30	100	#NULL!	10	60	5	25	100	#NULL!	25	40	5	30	100	#NULL!	4	4	4	4	4	3	2	4	2	0	0	1
618	#NULL!	30	10	60	0	100	#NULL!	20	20	0	60	100	#NULL!	60	20	0	20	100	#NULL!	50	30	0	20	100	#NULL!	50	20	0	30	100	#NULL!	60	10	0	30	100	#NULL!	5	5	5	5	5	1	1	2	2	99	99	1
619	#NULL!	10	30	30	30	100	#NULL!	20	20	30	30	100	#NULL!	30	20	20	30	100	#NULL!	30	10	10	50	100	#NULL!	30	10	10	50	100	#NULL!	20	20	0	60	100	#NULL!	2	5	4	4	4	3	3	5	2	0	0	0
620	#NULL!	0	0	50	50	100	#NULL!	0	0	0	100	100	#NULL!	50	0	0	50	100	#NULL!	50	0	0	50	100	#NULL!	50	0	0	50	100	#NULL!	50	0	0	50	100	#NULL!	2	4	4	4	4	3	2	3	2	0	0	0
621	#NULL!	25	25	25	25	100	#NULL!	25	25	25	25	100	#NULL!	100	0	0	0	100	#NULL!	25	25	25	25	100	#NULL!	25	25	25	25	100	#NULL!	25	25	25	25	100	#NULL!	1	4	4	4	4	1	2	99	2	1	0	0
622	#NULL!	0	35	35	30	100	#NULL!	0	35	30	35	100	#NULL!	40	30	0	30	100	#NULL!	35	30	0	35	100	#NULL!	0	55	0	45	100	#NULL!	0	45	0	55	100	#NULL!	4	4	4	4	4	3	2	2	2	99	99	1
623	#NULL!	20	10	20	50	100	#NULL!	25	25	25	25	100	#NULL!	30	30	10	30	100	#NULL!	30	30	10	30	100	#NULL!	25	25	25	25	100	#NULL!	40	10	10	40	100	#NULL!	2	4	4	4	4	2	2	2	2	0	0	1
624	#NULL!	0	0	100	0	100	#NULL!	0	0	50	50	100	#NULL!	0	40	60	0	100	#NULL!	60	40	0	0	100	#NULL!	50	50	0	0	100	#NULL!	0	50	0	50	100	#NULL!	2	4	4	4	5	2	2	1	2	1	0	99
625	#NULL!	10	20	20	50	100	#NULL!	5	30	45	20	100	#NULL!	60	40	0	0	100	#NULL!	40	20	0	40	100	#NULL!	50	40	0	10	100	#NULL!	40	10	0	50	100	#NULL!	3	5	5	5	5	3	2	99	2	1	99	0
626	#NULL!	15	5	60	20	100	#NULL!	20	10	10	60	100	#NULL!	50	10	0	40	100	#NULL!	50	35	5	10	100	#NULL!	50	40	5	5	100	#NULL!	60	10	0	30	100	#NULL!	5	5	4	4	4	2	2	3	2	1	0	0
627	#NULL!	5	0	15	80	100	#NULL!	10	5	5	80	100	#NULL!	50	0	0	50	100	#NULL!	15	5	0	80	100	#NULL!	20	5	0	75	100	#NULL!	25	0	0	75	100	#NULL!	2	5	4	4	4	3	2	2	2	0	1	0
628	#NULL!	35	15	35	15	100	#NULL!	30	20	20	30	100	#NULL!	30	25	15	30	100	#NULL!	35	25	15	25	100	#NULL!	35	25	20	20	100	#NULL!	30	15	15	40	100	#NULL!	2	4	4	4	4	1	2	2	2	1	0	1
629	#NULL!	35	25	20	20	100	#NULL!	35	10	20	35	100	#NULL!	70	20	0	10	100	#NULL!	50	25	10	15	100	#NULL!	60	20	10	10	100	#NULL!	45	20	10	25	100	#NULL!	2	4	4	4	4	3	2	1	2	0	0	1
630	#NULL!	25	25	25	25	100	#NULL!	25	25	25	25	100	#NULL!	30	40	10	20	100	#NULL!	25	25	25	25	100	#NULL!	25	25	25	25	100	#NULL!	30	30	10	30	100	#NULL!	3	4	4	4	4	2	#NULL!	99	2	99	99	99
631	#NULL!	5	25	50	20	100	#NULL!	5	30	15	50	100	#NULL!	5	30	15	50	100	#NULL!	50	30	10	10	100	#NULL!	30	30	20	20	100	#NULL!	30	15	5	50	100	#NULL!	2	4	4	4	4	2	2	2	2	0	0	1
632	#NULL!	30	35	25	10	100	#NULL!	35	25	10	30	100	#NULL!	35	30	10	25	100	#NULL!	35	30	20	15	100	#NULL!	30	35	5	30	100	#NULL!	35	15	15	35	100	#NULL!	2	4	4	4	4	1	1	99	2	1	0	0
633	#NULL!	10	40	45	5	100	#NULL!	20	25	5	50	100	#NULL!	70	20	0	10	100	#NULL!	40	40	0	20	100	#NULL!	30	30	20	20	100	#NULL!	35	25	0	40	100	#NULL!	2	5	5	5	5	2	2	2	2	1	0	0
634	#NULL!	25	25	25	25	100	#NULL!	25	25	25	25	100	#NULL!	25	25	25	25	100	#NULL!	25	25	25	25	100	#NULL!	25	25	25	25	100	#NULL!	25	25	25	25	100	#NULL!	3	3	3	3	3	2	2	1	2	99	99	0
635	#NULL!	10	5	30	55	100	#NULL!	15	20	60	5	100	#NULL!	5	0	25	70	100	#NULL!	20	10	15	55	100	#NULL!	5	10	25	60	100	#NULL!	5	5	35	55	100	#NULL!	2	4	2	4	4	2	2	2	2	0	0	0
636	#NULL!	30	20	10	40	100	#NULL!	5	15	30	50	100	#NULL!	70	10	5	15	100	#NULL!	30	20	10	40	100	#NULL!	20	10	20	50	100	#NULL!	20	10	0	70	100	#NULL!	2	4	5	5	5	2	3	99	2	99	99	99
637	#NULL!	20	10	30	40	100	#NULL!	10	30	20	40	100	#NULL!	20	30	10	40	100	#NULL!	20	30	10	40	100	#NULL!	20	30	10	40	100	#NULL!	20	30	10	40	100	#NULL!	2	4	4	4	4	2	2	3	2	0	0	0
638	#NULL!	50	10	30	10	100	#NULL!	50	10	30	10	100	#NULL!	60	10	10	20	100	#NULL!	30	10	10	50	100	#NULL!	20	20	20	40	100	#NULL!	40	10	10	40	100	#NULL!	4	4	4	4	4	2	1	2	2	99	99	0
639	#NULL!	30	20	30	20	100	#NULL!	20	20	30	30	100	#NULL!	30	20	20	30	100	#NULL!	30	20	30	20	100	#NULL!	20	20	20	40	100	#NULL!	30	20	20	30	100	#NULL!	4	5	5	5	5	2	1	5	3	0	0	1
640	#NULL!	20	10	40	30	100	#NULL!	30	10	20	40	100	#NULL!	40	20	10	30	100	#NULL!	40	20	10	30	100	#NULL!	40	20	10	30	100	#NULL!	30	20	10	40	100	#NULL!	1	5	5	5	5	2	2	1	2	1	1	0
641	#NULL!	20	10	20	50	100	#NULL!	20	20	30	30	100	#NULL!	50	10	10	30	100	#NULL!	10	20	20	50	100	#NULL!	10	20	20	50	100	#NULL!	30	10	10	50	100	#NULL!	2	4	4	4	4	1	1	2	2	0	0	0
642	#NULL!	25	25	25	25	100	#NULL!	15	15	15	55	100	#NULL!	50	25	10	15	100	#NULL!	25	25	25	25	100	#NULL!	50	10	20	20	100	#NULL!	50	20	10	20	100	#NULL!	2	4	5	5	5	1	2	2	2	0	99	1
643	#NULL!	25	25	25	25	100	#NULL!	25	25	25	25	100	#NULL!	25	25	25	25	100	#NULL!	25	25	25	25	100	#NULL!	25	25	25	25	100	#NULL!	25	25	25	25	100	#NULL!	99	5	5	5	5	2	2	1	2	0	0	0
644	#NULL!	35	15	35	15	100	#NULL!	45	5	10	40	100	#NULL!	50	0	0	50	100	#NULL!	60	5	0	35	100	#NULL!	60	5	0	35	100	#NULL!	70	5	0	25	100	#NULL!	2	3	4	3	4	1	1	99	2	99	99	99
645	#NULL!	20	50	20	10	100	#NULL!	20	25	15	40	100	#NULL!	60	15	10	15	100	#NULL!	60	15	20	5	100	#NULL!	60	20	10	10	100	#NULL!	50	25	5	20	100	#NULL!	4	4	4	3	4	3	3	1	2	0	0	1
646	#NULL!	10	25	40	25	100	#NULL!	10	20	30	40	100	#NULL!	50	10	20	20	100	#NULL!	35	35	10	20	100	#NULL!	40	30	10	20	100	#NULL!	40	20	10	30	100	#NULL!	2	5	4	4	4	3	2	1	1	0	1	0
647	#NULL!	30	40	20	10	100	#NULL!	10	35	35	20	100	#NULL!	30	25	25	20	100	#NULL!	35	35	20	10	100	#NULL!	20	30	20	30	100	#NULL!	25	25	25	25	100	#NULL!	2	4	4	4	4	2	2	1	2	0	0	1
648	#NULL!	10	20	30	40	100	#NULL!	25	25	25	25	100	#NULL!	30	20	30	20	100	#NULL!	25	35	20	20	100	#NULL!	30	30	20	20	100	#NULL!	15	15	35	35	100	#NULL!	3	3	3	3	3	2	1	3	1	0	0	0
649	#NULL!	25	30	25	20	100	#NULL!	20	20	20	40	100	#NULL!	60	30	0	10	100	#NULL!	30	30	20	20	100	#NULL!	40	40	10	10	100	#NULL!	40	10	0	50	100	#NULL!	2	4	5	5	5	2	2	1	1	0	0	0
650	#NULL!	20	20	35	25	100	#NULL!	10	10	20	60	100	#NULL!	60	10	15	15	100	#NULL!	30	35	10	25	100	#NULL!	20	15	20	45	100	#NULL!	50	15	0	35	100	#NULL!	2	5	5	5	5	2	2	2	2	1	1	0
651	#NULL!	30	30	30	10	100	#NULL!	10	30	10	50	100	#NULL!	50	50	0	0	100	#NULL!	35	35	10	20	100	#NULL!	40	40	5	15	100	#NULL!	50	30	0	20	100	#NULL!	1	5	5	4	4	2	1	1	1	0	0	0
652	#NULL!	70	20	10	0	100	#NULL!	70	20	0	10	100	#NULL!	60	30	0	10	100	#NULL!	80	20	0	0	100	#NULL!	80	20	0	0	100	#NULL!	80	0	0	20	100	#NULL!	3	4	4	3	4	1	2	4	2	1	0	0
653	#NULL!	20	10	60	10	100	#NULL!	10	10	60	20	100	#NULL!	50	30	10	10	100	#NULL!	40	20	20	20	100	#NULL!	30	40	20	10	100	#NULL!	20	15	15	50	100	#NULL!	3	5	5	5	5	3	2	1	1	1	1	0
654	#NULL!	30	30	30	10	100	#NULL!	25	25	25	25	100	#NULL!	50	30	10	10	100	#NULL!	60	20	10	10	100	#NULL!	60	20	10	10	100	#NULL!	60	30	5	5	100	#NULL!	3	3	4	3	4	1	2	2	2	0	0	0
655	#NULL!	15	30	35	20	100	#NULL!	15	30	20	35	100	#NULL!	35	30	15	20	100	#NULL!	30	20	20	30	100	#NULL!	15	30	35	20	100	#NULL!	35	20	15	30	100	#NULL!	2	4	4	4	4	3	3	1	1	0	0	0
656	#NULL!	25	5	45	25	100	#NULL!	0	0	40	60	100	#NULL!	100	0	0	0	100	#NULL!	25	5	45	25	100	#NULL!	100	0	0	0	100	#NULL!	50	0	0	50	100	#NULL!	1	5	4	4	4	3	3	1	1	1	1	1
657	#NULL!	0	0	40	60	100	#NULL!	0	0	0	100	100	#NULL!	20	0	0	80	100	#NULL!	20	20	20	40	100	#NULL!	20	20	0	60	100	#NULL!	0	0	0	100	100	#NULL!	4	4	4	4	4	1	2	2	2	0	99	0
658	#NULL!	20	30	40	10	100	#NULL!	0	0	50	50	100	#NULL!	50	30	0	20	100	#NULL!	80	0	0	20	100	#NULL!	50	0	0	50	100	#NULL!	50	0	0	50	100	#NULL!	3	4	4	4	4	3	3	1	2	1	1	0
659	#NULL!	20	15	35	30	100	#NULL!	10	30	20	40	100	#NULL!	30	40	10	20	100	#NULL!	20	20	20	40	100	#NULL!	40	25	15	20	100	#NULL!	10	15	5	70	100	#NULL!	3	4	4	4	4	3	3	2	1	0	0	0
660	#NULL!	10	20	20	50	100	#NULL!	0	40	40	20	100	#NULL!	0	0	80	20	100	#NULL!	0	20	50	30	100	#NULL!	10	20	50	20	100	#NULL!	0	20	0	80	100	#NULL!	2	4	4	4	5	2	2	1	2	0	0	1
661	#NULL!	5	30	35	30	100	#NULL!	25	25	20	30	100	#NULL!	40	30	0	30	100	#NULL!	35	30	5	30	100	#NULL!	30	35	5	30	100	#NULL!	30	30	5	35	100	#NULL!	3	4	4	4	4	2	1	1	1	1	99	1
662	#NULL!	20	20	20	40	100	#NULL!	10	10	20	60	100	#NULL!	60	20	10	10	100	#NULL!	20	30	30	20	100	#NULL!	20	20	30	30	100	#NULL!	20	20	20	40	100	#NULL!	3	4	4	4	5	1	2	3	2	0	0	1
663	#NULL!	10	30	30	30	100	#NULL!	20	30	20	30	100	#NULL!	30	20	20	30	100	#NULL!	30	30	20	20	100	#NULL!	30	20	30	20	100	#NULL!	30	20	20	30	100	#NULL!	1	5	5	5	4	1	1	4	2	0	0	0
664	#NULL!	15	25	40	20	100	#NULL!	10	20	20	50	100	#NULL!	50	20	10	20	100	#NULL!	40	25	15	20	100	#NULL!	40	25	25	10	100	#NULL!	40	10	20	30	100	#NULL!	2	4	4	4	4	2	2	2	2	0	99	0
665	#NULL!	25	25	25	25	100	#NULL!	20	20	20	40	100	#NULL!	25	25	25	25	100	#NULL!	25	25	25	25	100	#NULL!	25	25	25	25	100	#NULL!	30	30	10	30	100	#NULL!	2	4	5	4	5	1	2	3	2	1	0	0
666	#NULL!	20	20	20	40	100	#NULL!	20	10	25	45	100	#NULL!	25	15	15	45	100	#NULL!	25	10	20	45	100	#NULL!	25	15	20	40	100	#NULL!	30	10	15	45	100	#NULL!	5	4	4	4	5	2	1	4	2	1	0	0
667	#NULL!	25	25	25	25	100	#NULL!	25	25	25	25	100	#NULL!	25	25	25	25	100	#NULL!	25	25	25	25	100	#NULL!	25	25	25	25	100	#NULL!	25	25	25	25	100	#NULL!	2	4	3	4	5	1	#NULL!	2	2	0	0	0
668	#NULL!	80	5	10	5	100	#NULL!	80	10	5	5	100	#NULL!	80	5	5	10	100	#NULL!	80	10	5	5	100	#NULL!	5	80	5	10	100	#NULL!	5	10	5	80	100	#NULL!	4	4	4	4	4	1	1	1	1	0	0	0
669	#NULL!	60	40	0	0	100	#NULL!	30	30	0	40	100	#NULL!	60	40	0	0	100	#NULL!	60	40	0	0	100	#NULL!	60	40	0	0	100	#NULL!	60	40	0	0	100	#NULL!	1	5	5	5	5	1	1	4	2	1	1	0
670	#NULL!	25	25	30	20	100	#NULL!	20	10	30	40	100	#NULL!	45	15	0	40	100	#NULL!	35	25	0	40	100	#NULL!	45	25	0	30	100	#NULL!	35	35	0	30	100	#NULL!	2	4	4	4	4	2	2	2	2	99	99	0
671	#NULL!	10	30	40	20	100	#NULL!	30	10	10	50	100	#NULL!	30	20	10	40	100	#NULL!	20	20	20	40	100	#NULL!	20	30	10	40	100	#NULL!	20	10	20	50	100	#NULL!	2	5	5	4	5	1	2	1	1	1	0	0
672	#NULL!	30	30	25	15	100	#NULL!	30	25	20	25	100	#NULL!	40	20	25	15	100	#NULL!	30	20	25	25	100	#NULL!	25	25	30	20	100	#NULL!	30	10	30	30	100	#NULL!	3	5	5	5	5	3	2	3	2	1	1	1
673	#NULL!	10	20	20	50	100	#NULL!	15	20	25	40	100	#NULL!	20	10	30	40	100	#NULL!	20	10	20	50	100	#NULL!	10	20	20	50	100	#NULL!	30	10	10	50	100	#NULL!	1	4	5	4	4	1	1	5	3	0	0	0
674	#NULL!	35	10	45	10	100	#NULL!	15	30	5	50	100	#NULL!	50	25	0	25	100	#NULL!	50	25	0	25	100	#NULL!	40	45	0	15	100	#NULL!	30	20	0	50	100	#NULL!	2	5	5	4	5	1	1	2	2	1	1	0
675	#NULL!	10	30	10	50	100	#NULL!	10	10	30	50	100	#NULL!	60	20	0	20	100	#NULL!	60	20	10	10	100	#NULL!	60	10	10	20	100	#NULL!	50	25	0	25	100	#NULL!	1	5	5	4	4	1	1	1	1	1	0	0
676	#NULL!	5	30	35	30	100	#NULL!	10	10	30	50	100	#NULL!	45	10	5	40	100	#NULL!	45	15	5	35	100	#NULL!	40	20	20	20	100	#NULL!	30	25	15	30	100	#NULL!	2	4	5	5	5	1	2	1	1	0	99	0
677	#NULL!	20	20	30	30	100	#NULL!	25	25	25	25	100	#NULL!	70	10	10	10	100	#NULL!	25	25	25	25	100	#NULL!	70	10	10	10	100	#NULL!	70	5	5	20	100	#NULL!	1	4	4	4	4	3	2	99	2	99	99	99
678	#NULL!	0	0	80	20	100	#NULL!	0	10	90	0	100	#NULL!	0	0	50	50	100	#NULL!	20	0	60	20	100	#NULL!	5	65	30	0	100	#NULL!	0	0	50	50	100	#NULL!	1	5	5	5	5	1	1	99	2	1	99	0
679	#NULL!	0	40	50	10	100	#NULL!	50	0	40	10	100	#NULL!	10	0	50	40	100	#NULL!	50	20	20	10	100	#NULL!	40	50	0	10	100	#NULL!	0	50	40	10	100	#NULL!	4	4	4	4	4	3	1	3	2	0	0	0
680	#NULL!	30	20	30	20	100	#NULL!	25	25	25	25	100	#NULL!	25	30	20	25	100	#NULL!	30	20	25	25	100	#NULL!	30	20	25	25	100	#NULL!	25	25	25	25	100	#NULL!	2	4	4	4	4	1	1	2	2	0	0	0
681	#NULL!	20	20	30	30	100	#NULL!	20	20	30	30	100	#NULL!	0	30	30	40	100	#NULL!	30	30	20	20	100	#NULL!	30	30	20	20	100	#NULL!	30	30	20	20	100	#NULL!	99	99	99	99	99	3	2	2	2	1	0	1
682	#NULL!	0	5	75	20	100	#NULL!	0	20	75	5	100	#NULL!	0	0	50	50	100	#NULL!	0	0	70	30	100	#NULL!	0	10	60	30	100	#NULL!	10	50	10	30	100	#NULL!	1	5	5	3	4	1	2	4	2	1	1	0
683	#NULL!	10	35	35	20	100	#NULL!	40	30	10	20	100	#NULL!	70	30	0	0	100	#NULL!	45	45	0	10	100	#NULL!	60	30	10	0	100	#NULL!	40	40	0	20	100	#NULL!	1	5	4	4	4	2	3	4	3	0	0	0
684	#NULL!	0	10	60	30	100	#NULL!	0	10	30	60	100	#NULL!	60	30	0	10	100	#NULL!	20	20	0	60	100	#NULL!	30	20	10	40	100	#NULL!	50	10	0	40	100	#NULL!	2	5	5	5	5	3	2	5	2	1	0	1
685	#NULL!	50	10	30	10	100	#NULL!	10	10	50	30	100	#NULL!	25	25	25	25	100	#NULL!	50	30	10	10	100	#NULL!	30	10	40	20	100	#NULL!	50	25	0	25	100	#NULL!	3	5	5	5	5	2	2	1	1	99	99	0
686	#NULL!	25	25	25	25	100	#NULL!	25	25	25	25	100	#NULL!	25	25	25	25	100	#NULL!	25	25	25	25	100	#NULL!	25	25	25	25	100	#NULL!	25	25	25	25	100	#NULL!	1	4	4	4	5	3	1	1	1	0	0	1
687	#NULL!	20	10	20	50	100	#NULL!	10	20	10	60	100	#NULL!	30	20	0	50	100	#NULL!	40	20	0	40	100	#NULL!	40	20	0	40	100	#NULL!	30	30	0	40	100	#NULL!	3	3	3	3	3	2	2	2	2	99	99	99
688	#NULL!	10	20	40	30	100	#NULL!	10	20	30	40	100	#NULL!	10	30	20	40	100	#NULL!	20	10	30	40	100	#NULL!	35	10	20	35	100	#NULL!	30	20	10	40	100	#NULL!	3	4	3	4	4	2	1	2	2	1	0	0
689	#NULL!	5	20	70	5	100	#NULL!	0	20	0	80	100	#NULL!	60	30	5	5	100	#NULL!	60	10	0	30	100	#NULL!	20	10	0	70	100	#NULL!	20	10	0	70	100	#NULL!	2	3	99	5	3	2	2	2	2	1	0	0
690	#NULL!	0	25	25	50	100	#NULL!	15	35	20	30	100	#NULL!	35	30	0	35	100	#NULL!	40	40	0	20	100	#NULL!	25	25	25	25	100	#NULL!	40	30	0	30	100	#NULL!	3	4	4	4	3	2	2	3	2	1	0	0
691	#NULL!	30	20	25	25	100	#NULL!	15	15	30	40	100	#NULL!	40	30	15	15	100	#NULL!	25	20	15	40	100	#NULL!	30	30	20	20	100	#NULL!	30	15	5	50	100	#NULL!	2	5	4	4	5	1	1	1	2	0	0	0
692	#NULL!	50	45	5	0	100	#NULL!	5	95	0	0	100	#NULL!	40	40	0	20	100	#NULL!	95	0	0	5	100	#NULL!	35	35	0	30	100	#NULL!	95	0	0	5	100	#NULL!	1	5	4	4	5	1	1	1	2	99	99	0
693	#NULL!	20	20	30	30	100	#NULL!	20	20	30	30	100	#NULL!	50	0	0	50	100	#NULL!	25	0	0	75	100	#NULL!	20	0	0	80	100	#NULL!	30	0	0	70	100	#NULL!	1	5	5	5	5	2	2	2	2	0	0	0
694	#NULL!	0	20	50	30	100	#NULL!	5	10	15	70	100	#NULL!	10	10	10	70	100	#NULL!	5	35	0	60	100	#NULL!	20	60	0	20	100	#NULL!	20	20	0	60	100	#NULL!	1	5	5	5	5	1	2	99	2	99	99	1
695	#NULL!	10	20	40	30	100	#NULL!	30	15	15	40	100	#NULL!	40	20	0	40	100	#NULL!	40	30	0	30	100	#NULL!	40	30	0	30	100	#NULL!	50	20	0	30	100	#NULL!	2	4	5	4	4	1	2	3	2	99	99	99
696	#NULL!	20	20	50	10	100	#NULL!	20	20	10	50	100	#NULL!	50	30	10	10	100	#NULL!	30	30	20	20	100	#NULL!	30	30	20	20	100	#NULL!	30	30	10	30	100	#NULL!	2	4	4	4	4	2	2	3	2	0	1	0
697	#NULL!	10	0	10	80	100	#NULL!	10	40	50	0	100	#NULL!	0	0	60	40	100	#NULL!	40	0	30	30	100	#NULL!	0	0	50	50	100	#NULL!	0	0	70	30	100	#NULL!	1	5	5	4	5	1	1	99	2	1	0	0
698	#NULL!	5	60	30	5	100	#NULL!	20	30	10	40	100	#NULL!	35	35	0	30	100	#NULL!	20	20	10	50	100	#NULL!	20	40	0	40	100	#NULL!	50	20	0	30	100	#NULL!	2	5	5	5	5	3	1	2	2	0	0	0
699	#NULL!	20	10	60	10	100	#NULL!	10	10	40	40	100	#NULL!	50	30	10	10	100	#NULL!	30	30	15	25	100	#NULL!	45	15	15	25	100	#NULL!	70	10	0	20	100	#NULL!	2	5	5	5	5	3	1	5	2	0	0	0
700	#NULL!	20	20	35	25	100	#NULL!	20	0	20	60	100	#NULL!	100	0	0	0	100	#NULL!	0	20	0	80	100	#NULL!	20	0	0	80	100	#NULL!	80	20	0	0	100	#NULL!	2	4	4	3	3	1	2	1	2	0	1	0
701	#NULL!	20	20	50	10	100	#NULL!	25	5	30	40	100	#NULL!	60	5	5	30	100	#NULL!	50	10	10	30	100	#NULL!	50	10	10	30	100	#NULL!	50	5	5	40	100	#NULL!	2	5	5	5	5	1	1	1	1	1	0	0
702	#NULL!	10	10	30	50	100	#NULL!	5	5	10	80	100	#NULL!	80	5	5	10	100	#NULL!	30	20	10	40	100	#NULL!	5	10	5	80	100	#NULL!	40	10	0	50	100	#NULL!	2	5	5	5	5	2	1	4	2	0	0	1
703	#NULL!	10	30	50	10	100	#NULL!	20	20	10	50	100	#NULL!	20	20	10	50	100	#NULL!	50	20	20	10	100	#NULL!	40	30	10	20	100	#NULL!	30	30	10	30	100	#NULL!	2	5	5	5	5	3	1	1	1	0	1	0
704	#NULL!	10	25	45	20	100	#NULL!	15	10	5	70	100	#NULL!	40	20	15	25	100	#NULL!	25	30	5	40	100	#NULL!	50	35	5	10	100	#NULL!	50	35	5	10	100	#NULL!	5	5	5	5	5	2	3	2	2	99	1	0
705	#NULL!	30	10	40	20	100	#NULL!	20	10	10	60	100	#NULL!	40	20	10	30	100	#NULL!	40	20	10	30	100	#NULL!	40	20	10	30	100	#NULL!	40	20	10	30	100	#NULL!	2	4	4	4	4	2	2	2	1	0	0	0
706	#NULL!	5	15	30	50	100	#NULL!	0	10	20	70	100	#NULL!	60	20	15	5	100	#NULL!	30	10	10	50	100	#NULL!	45	25	25	5	100	#NULL!	40	10	0	50	100	#NULL!	3	4	5	5	5	3	2	1	1	1	0	0
707	#NULL!	25	25	25	25	100	#NULL!	25	25	25	25	100	#NULL!	25	25	25	25	100	#NULL!	25	25	25	25	100	#NULL!	25	25	25	25	100	#NULL!	50	20	0	30	100	#NULL!	2	4	4	4	4	3	2	99	2	99	99	0
708	#NULL!	0	30	50	20	100	#NULL!	10	30	10	50	100	#NULL!	30	50	0	20	100	#NULL!	10	30	40	20	100	#NULL!	20	50	20	10	100	#NULL!	35	30	0	35	100	#NULL!	2	2	5	4	5	3	2	2	2	99	99	1
709	#NULL!	10	20	50	20	100	#NULL!	20	10	20	50	100	#NULL!	70	20	0	10	100	#NULL!	10	10	10	70	100	#NULL!	20	20	30	30	100	#NULL!	30	10	0	60	100	#NULL!	1	5	5	5	5	2	2	3	2	99	99	0
710	#NULL!	0	0	85	15	100	#NULL!	0	0	25	75	100	#NULL!	10	0	0	90	100	#NULL!	70	15	0	15	100	#NULL!	0	0	0	100	100	#NULL!	0	0	0	100	100	#NULL!	4	4	5	5	5	2	2	3	2	99	99	0
711	#NULL!	100	0	0	0	100	#NULL!	50	0	0	50	100	#NULL!	100	0	0	0	100	#NULL!	100	0	0	0	100	#NULL!	100	0	0	0	100	#NULL!	100	0	0	0	100	#NULL!	2	2	99	3	4	2	2	1	1	1	0	0
712	#NULL!	25	25	25	25	100	#NULL!	25	25	25	25	100	#NULL!	25	25	25	25	100	#NULL!	25	25	25	25	100	#NULL!	25	25	25	25	100	#NULL!	25	25	25	25	100	#NULL!	1	5	5	4	4	2	1	99	2	1	99	0
713	#NULL!	10	50	20	20	100	#NULL!	5	25	0	70	100	#NULL!	70	10	0	20	100	#NULL!	25	45	5	25	100	#NULL!	70	15	0	15	100	#NULL!	70	0	0	30	100	#NULL!	1	4	5	4	4	2	2	5	2	1	1	0
714	#NULL!	0	0	40	60	100	#NULL!	0	0	0	100	100	#NULL!	100	0	0	0	100	#NULL!	60	0	0	40	100	#NULL!	60	0	0	40	100	#NULL!	40	0	0	60	100	#NULL!	2	2	4	4	4	3	2	1	1	99	99	0
715	#NULL!	10	20	60	10	100	#NULL!	15	25	10	50	100	#NULL!	35	20	5	40	100	#NULL!	30	20	20	30	100	#NULL!	30	20	20	30	100	#NULL!	45	15	10	30	100	#NULL!	2	3	4	3	4	1	1	99	2	0	0	0
716	#NULL!	25	25	50	0	100	#NULL!	10	15	50	25	100	#NULL!	50	25	25	0	100	#NULL!	50	30	10	10	100	#NULL!	40	30	20	10	100	#NULL!	30	30	0	40	100	#NULL!	1	5	5	5	4	2	3	3	2	0	0	0
717	#NULL!	25	25	25	25	100	#NULL!	20	20	30	30	100	#NULL!	30	20	20	30	100	#NULL!	35	35	15	15	100	#NULL!	35	20	20	25	100	#NULL!	35	30	0	35	100	#NULL!	2	5	5	5	5	2	2	3	2	1	99	0
718	#NULL!	5	15	50	30	100	#NULL!	5	10	15	70	100	#NULL!	10	10	50	30	100	#NULL!	10	10	30	50	100	#NULL!	10	20	10	60	100	#NULL!	25	10	5	60	100	#NULL!	1	5	4	4	5	2	#NULL!	1	1	0	1	0
719	#NULL!	10	20	60	10	100	#NULL!	5	5	10	80	100	#NULL!	70	20	5	5	100	#NULL!	30	50	10	10	100	#NULL!	40	20	10	30	100	#NULL!	25	20	5	50	100	#NULL!	1	4	4	4	4	2	2	5	2	0	0	0
720	#NULL!	10	20	40	30	100	#NULL!	15	15	20	50	100	#NULL!	60	10	10	20	100	#NULL!	60	10	10	20	100	#NULL!	20	15	10	55	100	#NULL!	15	25	5	55	100	#NULL!	2	4	4	4	4	1	2	1	1	99	99	99
721	#NULL!	30	40	20	10	100	#NULL!	10	30	30	30	100	#NULL!	30	30	10	30	100	#NULL!	30	30	30	10	100	#NULL!	30	30	10	30	100	#NULL!	30	30	10	30	100	#NULL!	2	5	5	5	5	1	2	1	2	1	99	0
722	#NULL!	25	25	25	25	100	#NULL!	25	25	25	25	100	#NULL!	25	25	25	25	100	#NULL!	25	45	0	30	100	#NULL!	25	25	0	50	100	#NULL!	25	25	0	50	100	#NULL!	2	4	4	4	4	1	1	4	2	1	0	0
723	#NULL!	40	20	30	10	100	#NULL!	20	30	0	50	100	#NULL!	50	20	0	30	100	#NULL!	60	20	0	20	100	#NULL!	60	20	10	10	100	#NULL!	50	10	10	30	100	#NULL!	1	5	5	5	5	1	2	5	2	0	0	0
724	#NULL!	20	15	50	15	100	#NULL!	25	10	35	30	100	#NULL!	45	10	0	45	100	#NULL!	30	30	10	30	100	#NULL!	30	30	0	40	100	#NULL!	50	20	0	30	100	#NULL!	1	5	5	5	5	2	1	2	2	0	0	0
725	#NULL!	10	10	60	20	100	#NULL!	50	10	10	30	100	#NULL!	10	20	60	10	100	#NULL!	60	20	10	10	100	#NULL!	20	60	10	10	100	#NULL!	20	10	10	60	100	#NULL!	2	4	4	4	4	1	1	3	2	0	0	0
726	#NULL!	30	15	35	20	100	#NULL!	25	25	20	30	100	#NULL!	50	30	0	20	100	#NULL!	40	20	10	30	100	#NULL!	35	20	20	25	100	#NULL!	35	35	10	20	100	#NULL!	4	4	4	4	4	1	1	1	1	0	99	0
727	#NULL!	10	5	35	50	100	#NULL!	10	30	40	20	100	#NULL!	10	10	30	50	100	#NULL!	10	15	20	55	100	#NULL!	10	20	35	35	100	#NULL!	10	15	15	60	100	#NULL!	3	3	3	4	4	2	1	3	2	0	0	0
728	#NULL!	100	0	0	0	100	#NULL!	90	10	0	0	100	#NULL!	100	0	0	0	100	#NULL!	100	0	0	0	100	#NULL!	100	0	0	0	100	#NULL!	100	0	0	0	100	#NULL!	1	5	5	5	5	2	2	2	2	0	0	0
729	#NULL!	30	20	30	20	100	#NULL!	25	25	25	25	100	#NULL!	40	30	10	20	100	#NULL!	60	20	10	10	100	#NULL!	50	25	0	25	100	#NULL!	50	20	0	30	100	#NULL!	1	5	4	4	5	1	2	4	2	99	99	0
730	#NULL!	10	30	30	30	100	#NULL!	40	10	20	30	100	#NULL!	25	25	20	30	100	#NULL!	30	20	20	30	100	#NULL!	40	10	20	30	100	#NULL!	30	20	10	40	100	#NULL!	2	4	4	4	5	1	1	2	2	0	0	0
731	#NULL!	20	20	50	10	100	#NULL!	5	30	15	50	100	#NULL!	70	20	0	10	100	#NULL!	35	50	5	10	100	#NULL!	50	50	0	0	100	#NULL!	20	10	0	70	100	#NULL!	1	5	5	5	5	1	2	2	2	0	0	1
732	#NULL!	10	10	10	70	100	#NULL!	10	10	20	60	100	#NULL!	10	15	25	50	100	#NULL!	10	25	15	50	100	#NULL!	10	25	5	60	100	#NULL!	30	10	0	60	100	#NULL!	3	4	5	5	4	1	2	1	1	0	0	1
733	#NULL!	10	20	50	20	100	#NULL!	10	20	20	50	100	#NULL!	50	20	15	15	100	#NULL!	50	10	10	30	100	#NULL!	50	30	10	10	100	#NULL!	50	15	10	25	100	#NULL!	2	4	4	4	4	1	2	2	2	0	0	0
734	#NULL!	10	10	60	20	100	#NULL!	10	20	60	10	100	#NULL!	60	20	10	10	100	#NULL!	20	30	30	20	100	#NULL!	30	30	20	20	100	#NULL!	20	10	10	60	100	#NULL!	2	5	5	4	5	1	1	3	2	99	99	0
735	#NULL!	0	80	0	20	100	#NULL!	0	20	60	20	100	#NULL!	100	0	0	0	100	#NULL!	60	40	0	0	100	#NULL!	50	30	0	20	100	#NULL!	50	10	0	40	100	#NULL!	2	5	5	5	4	1	2	1	1	0	0	99
736	#NULL!	35	20	20	25	100	#NULL!	25	25	25	25	100	#NULL!	45	30	0	25	100	#NULL!	35	20	5	40	100	#NULL!	35	20	5	40	100	#NULL!	50	5	0	45	100	#NULL!	3	5	5	5	5	2	2	2	2	0	0	0
737	#NULL!	30	25	30	15	100	#NULL!	35	30	20	15	100	#NULL!	35	30	5	30	100	#NULL!	30	30	20	20	100	#NULL!	20	30	20	30	100	#NULL!	30	30	5	35	100	#NULL!	3	4	5	5	5	1	1	1	1	0	0	0
738	#NULL!	0	0	0	100	100	#NULL!	0	0	0	100	100	#NULL!	80	0	0	20	100	#NULL!	0	0	0	100	100	#NULL!	20	0	0	80	100	#NULL!	20	0	0	80	100	#NULL!	2	4	4	4	4	1	1	5	3	0	0	0
739	#NULL!	15	15	35	35	100	#NULL!	10	20	10	60	100	#NULL!	50	10	10	30	100	#NULL!	40	10	10	40	100	#NULL!	30	20	0	50	100	#NULL!	40	20	0	40	100	#NULL!	2	3	3	3	4	3	2	1	1	99	99	0
740	#NULL!	5	5	80	10	100	#NULL!	5	5	30	60	100	#NULL!	15	30	40	15	100	#NULL!	5	40	50	5	100	#NULL!	10	40	40	10	100	#NULL!	10	20	0	70	100	#NULL!	2	4	4	4	4	1	2	3	2	1	99	0
741	#NULL!	20	10	30	40	100	#NULL!	15	15	20	50	100	#NULL!	30	20	10	40	100	#NULL!	40	20	10	30	100	#NULL!	25	25	25	25	100	#NULL!	25	30	15	30	100	#NULL!	3	4	4	3	4	3	3	1	1	0	0	1
742	#NULL!	30	30	30	10	100	#NULL!	30	25	20	25	100	#NULL!	45	35	10	10	100	#NULL!	35	25	25	15	100	#NULL!	30	35	15	20	100	#NULL!	30	30	10	30	100	#NULL!	2	4	4	4	4	1	2	4	2	0	1	0
743	#NULL!	20	20	40	20	100	#NULL!	20	20	20	40	100	#NULL!	40	35	5	20	100	#NULL!	40	35	5	20	100	#NULL!	40	30	10	20	100	#NULL!	40	20	10	30	100	#NULL!	4	4	4	4	4	2	1	1	2	1	99	0
744	#NULL!	30	40	15	15	100	#NULL!	50	10	10	30	100	#NULL!	30	50	0	20	100	#NULL!	40	20	10	30	100	#NULL!	50	30	0	20	100	#NULL!	50	20	0	30	100	#NULL!	2	5	5	5	5	1	1	5	2	1	0	0
745	#NULL!	50	15	25	10	100	#NULL!	40	20	10	30	100	#NULL!	30	30	20	20	100	#NULL!	40	20	10	30	100	#NULL!	40	30	10	20	100	#NULL!	30	20	10	40	100	#NULL!	2	4	4	4	4	1	#NULL!	5	2	0	0	0
746	#NULL!	5	15	50	30	100	#NULL!	5	15	30	50	100	#NULL!	50	5	30	15	100	#NULL!	5	15	50	30	100	#NULL!	50	20	15	15	100	#NULL!	10	20	20	50	100	#NULL!	2	5	5	5	4	3	2	3	2	0	0	1
747	#NULL!	40	20	20	20	100	#NULL!	30	30	20	20	100	#NULL!	50	25	0	25	100	#NULL!	60	0	0	40	100	#NULL!	40	40	0	20	100	#NULL!	20	60	0	20	100	#NULL!	2	4	4	4	4	1	1	1	1	0	0	0
748	#NULL!	25	25	25	25	100	#NULL!	20	10	20	50	100	#NULL!	70	10	10	10	100	#NULL!	50	5	5	40	100	#NULL!	30	25	15	30	100	#NULL!	50	25	5	20	100	#NULL!	4	5	5	5	4	3	2	3	2	99	99	1
749	#NULL!	20	30	40	10	100	#NULL!	20	20	10	50	100	#NULL!	40	10	0	50	100	#NULL!	30	50	10	10	100	#NULL!	40	20	10	30	100	#NULL!	40	10	0	50	100	#NULL!	1	5	5	5	4	1	1	1	2	0	0	0
750	#NULL!	25	25	40	10	100	#NULL!	10	30	50	10	100	#NULL!	25	25	25	25	100	#NULL!	30	30	25	15	100	#NULL!	25	25	25	25	100	#NULL!	10	10	10	70	100	#NULL!	2	5	4	5	5	1	2	2	2	99	0	0
751	#NULL!	20	30	30	20	100	#NULL!	20	20	40	20	100	#NULL!	35	35	15	15	100	#NULL!	25	30	15	30	100	#NULL!	30	30	20	20	100	#NULL!	40	20	15	25	100	#NULL!	2	4	4	4	5	1	2	1	1	0	0	0
752	#NULL!	0	10	80	10	100	#NULL!	10	10	50	30	100	#NULL!	40	40	10	10	100	#NULL!	25	25	25	25	100	#NULL!	25	25	25	25	100	#NULL!	25	25	15	35	100	#NULL!	3	5	5	5	5	1	2	2	2	0	0	0
753	#NULL!	40	30	15	15	100	#NULL!	5	30	5	60	100	#NULL!	75	5	0	20	100	#NULL!	60	30	0	10	100	#NULL!	40	30	20	10	100	#NULL!	40	20	0	40	100	#NULL!	1	5	5	5	5	1	1	99	3	0	0	0
754	#NULL!	20	20	20	40	100	#NULL!	10	10	10	70	100	#NULL!	60	10	10	20	100	#NULL!	60	10	10	20	100	#NULL!	30	10	10	50	100	#NULL!	30	10	10	50	100	#NULL!	2	5	5	5	5	1	1	99	2	99	99	0
755	#NULL!	25	25	25	25	100	#NULL!	20	20	20	40	100	#NULL!	40	20	20	20	100	#NULL!	40	20	20	20	100	#NULL!	40	10	10	40	100	#NULL!	40	20	20	20	100	#NULL!	2	4	4	4	4	2	2	1	2	0	0	0
756	#NULL!	30	25	25	20	100	#NULL!	30	25	25	20	100	#NULL!	30	25	25	20	100	#NULL!	30	25	25	20	100	#NULL!	30	25	25	20	100	#NULL!	30	25	25	20	100	#NULL!	2	4	4	4	4	1	1	3	2	0	0	0
757	#NULL!	70	10	10	10	100	#NULL!	20	10	20	50	100	#NULL!	70	10	10	10	100	#NULL!	50	10	10	30	100	#NULL!	40	10	10	40	100	#NULL!	30	10	10	50	100	#NULL!	2	4	3	4	4	2	3	2	2	0	0	1
758	#NULL!	20	0	40	40	100	#NULL!	20	0	40	40	100	#NULL!	50	0	10	40	100	#NULL!	30	10	30	30	100	#NULL!	20	10	10	60	100	#NULL!	30	10	0	60	100	#NULL!	99	5	4	4	4	1	2	5	3	1	99	0
759	#NULL!	20	30	20	30	100	#NULL!	25	10	25	40	100	#NULL!	55	10	5	30	100	#NULL!	35	10	5	50	100	#NULL!	20	25	5	50	100	#NULL!	35	20	5	40	100	#NULL!	2	4	5	4	5	1	2	4	2	0	0	0
760	#NULL!	20	10	35	35	100	#NULL!	30	10	20	40	100	#NULL!	30	10	0	60	100	#NULL!	60	20	0	20	100	#NULL!	30	25	5	40	100	#NULL!	20	30	0	50	100	#NULL!	2	5	5	4	5	1	1	5	2	0	0	1
761	#NULL!	10	10	10	70	100	#NULL!	20	20	0	60	100	#NULL!	60	20	0	20	100	#NULL!	20	0	0	80	100	#NULL!	10	20	0	70	100	#NULL!	40	0	0	60	100	#NULL!	3	5	4	4	5	2	2	4	2	99	99	99
762	#NULL!	10	10	40	40	100	#NULL!	20	10	40	30	100	#NULL!	60	10	0	30	100	#NULL!	70	10	0	20	100	#NULL!	20	0	0	80	100	#NULL!	70	0	0	30	100	#NULL!	2	4	4	3	4	1	1	5	2	0	1	0
763	#NULL!	35	10	35	20	100	#NULL!	5	30	10	55	100	#NULL!	30	40	10	20	100	#NULL!	35	25	20	20	100	#NULL!	25	35	30	10	100	#NULL!	20	30	20	30	100	#NULL!	2	5	4	4	4	1	2	4	2	99	99	1
764	#NULL!	20	10	20	50	100	#NULL!	20	50	20	10	100	#NULL!	30	0	20	50	100	#NULL!	30	0	20	50	100	#NULL!	0	20	20	60	100	#NULL!	30	20	0	50	100	#NULL!	2	5	4	3	5	3	2	1	1	99	0	1
765	#NULL!	15	20	30	35	100	#NULL!	5	15	30	50	100	#NULL!	20	30	35	15	100	#NULL!	25	25	25	25	100	#NULL!	20	25	30	25	100	#NULL!	15	20	30	35	100	#NULL!	1	4	4	4	4	3	2	3	2	1	0	0
766	#NULL!	10	30	50	10	100	#NULL!	10	10	50	30	100	#NULL!	50	10	10	30	100	#NULL!	60	15	5	20	100	#NULL!	40	25	5	30	100	#NULL!	60	10	10	20	100	#NULL!	1	5	5	4	5	3	2	1	1	99	99	0
767	#NULL!	55	5	10	30	100	#NULL!	15	20	35	30	100	#NULL!	30	20	15	35	100	#NULL!	30	15	20	35	100	#NULL!	30	15	20	35	100	#NULL!	30	20	15	35	100	#NULL!	1	4	4	4	5	3	1	1	1	99	1	0
768	#NULL!	20	10	50	20	100	#NULL!	20	20	30	30	100	#NULL!	50	10	10	30	100	#NULL!	50	10	10	30	100	#NULL!	50	10	10	30	100	#NULL!	50	0	25	25	100	#NULL!	5	5	5	5	3	2	2	1	1	0	0	0
769	#NULL!	5	10	45	40	100	#NULL!	0	15	45	40	100	#NULL!	30	30	30	10	100	#NULL!	30	30	20	20	100	#NULL!	30	30	20	20	100	#NULL!	30	30	10	30	100	#NULL!	1	5	5	4	4	3	3	1	2	1	0	0
770	#NULL!	40	10	40	10	100	#NULL!	30	10	30	30	100	#NULL!	40	10	10	40	100	#NULL!	40	20	20	20	100	#NULL!	40	10	10	40	100	#NULL!	40	20	0	40	100	#NULL!	2	4	4	4	4	2	2	4	2	1	0	0
771	#NULL!	20	30	30	20	100	#NULL!	25	20	20	35	100	#NULL!	35	20	20	25	100	#NULL!	30	25	20	25	100	#NULL!	25	25	20	30	100	#NULL!	20	30	20	30	100	#NULL!	2	4	4	4	4	2	2	1	1	0	0	0
772	#NULL!	0	5	50	45	100	#NULL!	15	20	20	45	100	#NULL!	10	10	5	75	100	#NULL!	60	20	0	20	100	#NULL!	5	15	30	50	100	#NULL!	30	20	0	50	100	#NULL!	2	5	5	5	4	3	3	1	2	1	0	0
773	#NULL!	40	20	20	20	100	#NULL!	20	20	20	40	100	#NULL!	20	30	20	30	100	#NULL!	30	20	20	30	100	#NULL!	30	20	20	30	100	#NULL!	30	15	15	40	100	#NULL!	2	5	5	4	4	3	3	3	3	1	0	1
774	#NULL!	30	30	30	10	100	#NULL!	10	30	10	50	100	#NULL!	60	20	10	10	100	#NULL!	35	30	5	30	100	#NULL!	50	10	5	35	100	#NULL!	50	20	5	25	100	#NULL!	2	4	5	5	4	1	2	99	2	0	0	1
775	#NULL!	10	30	50	10	100	#NULL!	15	25	30	30	100	#NULL!	20	25	20	35	100	#NULL!	35	25	10	30	100	#NULL!	25	20	20	35	100	#NULL!	20	15	10	55	100	#NULL!	4	5	5	5	5	2	3	1	2	1	0	0
776	#NULL!	35	10	35	20	100	#NULL!	0	50	0	50	100	#NULL!	50	0	0	50	100	#NULL!	50	0	0	50	100	#NULL!	0	50	0	50	100	#NULL!	50	0	0	50	100	#NULL!	2	5	5	5	4	2	2	4	2	99	99	0
777	#NULL!	10	40	30	20	100	#NULL!	15	30	30	25	100	#NULL!	40	30	10	20	100	#NULL!	30	30	20	20	100	#NULL!	30	30	20	20	100	#NULL!	30	20	10	40	100	#NULL!	2	4	4	4	5	2	2	2	2	99	99	0
778	#NULL!	0	0	100	0	100	#NULL!	0	0	0	100	100	#NULL!	30	0	0	70	100	#NULL!	100	0	0	0	100	#NULL!	100	0	0	0	100	#NULL!	100	0	0	0	100	#NULL!	4	5	5	5	5	1	1	99	2	99	99	0
779	#NULL!	10	10	10	70	100	#NULL!	10	10	10	70	100	#NULL!	30	10	5	55	100	#NULL!	30	30	10	30	100	#NULL!	10	20	10	60	100	#NULL!	20	20	10	50	100	#NULL!	3	4	4	4	4	2	2	2	2	0	0	0
780	#NULL!	10	30	30	30	100	#NULL!	35	35	20	10	100	#NULL!	30	30	10	30	100	#NULL!	35	15	15	35	100	#NULL!	15	15	35	35	100	#NULL!	35	15	15	35	100	#NULL!	3	4	4	4	4	1	1	3	1	0	1	0
781	#NULL!	75	10	10	5	100	#NULL!	50	20	0	30	100	#NULL!	80	0	0	20	100	#NULL!	70	20	0	10	100	#NULL!	65	10	0	25	100	#NULL!	40	10	0	50	100	#NULL!	1	4	4	5	5	1	2	1	2	1	99	0
782	#NULL!	10	10	10	70	100	#NULL!	10	10	10	70	100	#NULL!	10	10	10	70	100	#NULL!	10	10	10	70	100	#NULL!	5	20	5	70	100	#NULL!	30	0	0	70	100	#NULL!	2	3	5	4	4	3	3	1	1	99	99	1
783	#NULL!	10	40	40	10	100	#NULL!	20	20	10	50	100	#NULL!	50	20	20	10	100	#NULL!	10	40	20	30	100	#NULL!	20	40	20	20	100	#NULL!	30	10	10	50	100	#NULL!	2	4	3	3	3	2	3	1	3	0	0	0
784	#NULL!	30	20	20	30	100	#NULL!	60	20	10	10	100	#NULL!	50	10	10	30	100	#NULL!	55	10	10	25	100	#NULL!	20	15	15	50	100	#NULL!	15	15	10	60	100	#NULL!	2	4	4	5	4	2	2	1	2	0	0	0
785	#NULL!	20	15	30	35	100	#NULL!	20	20	35	25	100	#NULL!	20	20	30	30	100	#NULL!	20	30	20	30	100	#NULL!	25	25	25	25	100	#NULL!	25	25	25	25	100	#NULL!	2	4	2	2	4	2	1	1	1	99	99	1
786	#NULL!	20	10	40	30	100	#NULL!	20	10	40	30	100	#NULL!	40	30	15	15	100	#NULL!	40	10	30	20	100	#NULL!	30	30	20	20	100	#NULL!	30	15	15	40	100	#NULL!	2	4	4	4	4	2	3	1	2	1	0	0
787	#NULL!	25	25	25	25	100	#NULL!	20	30	30	20	100	#NULL!	35	45	10	10	100	#NULL!	30	15	30	25	100	#NULL!	40	15	20	25	100	#NULL!	35	10	10	45	100	#NULL!	2	5	5	5	5	2	3	99	2	1	0	0
788	#NULL!	0	0	25	75	100	#NULL!	0	0	30	70	100	#NULL!	40	0	0	60	100	#NULL!	0	0	0	100	100	#NULL!	20	0	0	80	100	#NULL!	20	0	0	80	100	#NULL!	1	4	4	3	3	3	3	4	2	0	0	0
789	#NULL!	30	30	30	10	100	#NULL!	20	20	10	50	100	#NULL!	50	30	10	10	100	#NULL!	40	40	10	10	100	#NULL!	50	20	20	10	100	#NULL!	60	20	10	10	100	#NULL!	2	5	2	3	4	2	2	2	2	0	0	0
790	#NULL!	20	10	25	45	100	#NULL!	20	15	25	40	100	#NULL!	25	25	25	25	100	#NULL!	25	25	25	25	100	#NULL!	25	25	25	25	100	#NULL!	25	25	25	25	100	#NULL!	2	3	4	4	4	1	2	1	2	0	0	1
791	#NULL!	35	20	20	25	100	#NULL!	15	35	20	30	100	#NULL!	40	20	15	25	100	#NULL!	40	30	15	15	100	#NULL!	35	20	20	25	100	#NULL!	40	30	10	20	100	#NULL!	3	4	4	4	4	2	2	2	2	99	99	0
792	#NULL!	30	40	15	15	100	#NULL!	20	5	5	70	100	#NULL!	60	5	5	30	100	#NULL!	60	10	10	20	100	#NULL!	60	10	10	20	100	#NULL!	30	5	5	60	100	#NULL!	2	4	5	4	99	3	#NULL!	99	2	99	99	0
793	#NULL!	20	25	30	25	100	#NULL!	20	20	30	30	100	#NULL!	35	35	15	15	100	#NULL!	30	30	10	30	100	#NULL!	30	30	20	20	100	#NULL!	30	30	10	30	100	#NULL!	3	4	4	4	4	2	2	1	1	0	0	0
794	#NULL!	25	25	25	25	100	#NULL!	25	25	25	25	100	#NULL!	25	25	25	25	100	#NULL!	25	25	25	25	100	#NULL!	25	25	25	25	100	#NULL!	25	25	25	25	100	#NULL!	3	4	4	4	4	1	2	1	2	0	0	1
795	#NULL!	25	25	25	25	100	#NULL!	25	25	25	25	100	#NULL!	30	20	15	35	100	#NULL!	35	20	15	30	100	#NULL!	35	30	20	15	100	#NULL!	20	20	30	30	100	#NULL!	1	4	4	4	4	2	2	3	2	99	99	0
796	#NULL!	20	10	10	60	100	#NULL!	10	10	20	60	100	#NULL!	10	10	10	70	100	#NULL!	10	10	10	70	100	#NULL!	20	10	10	60	100	#NULL!	20	5	5	70	100	#NULL!	2	5	4	4	5	1	1	3	2	99	99	0
797	#NULL!	15	30	15	40	100	#NULL!	25	25	25	25	100	#NULL!	25	25	25	25	100	#NULL!	25	25	25	25	100	#NULL!	25	25	25	25	100	#NULL!	70	10	10	10	100	#NULL!	2	4	5	5	5	1	2	3	2	0	0	99
798	#NULL!	40	10	30	20	100	#NULL!	30	20	10	40	100	#NULL!	40	40	10	10	100	#NULL!	40	30	20	10	100	#NULL!	40	30	20	10	100	#NULL!	40	10	10	40	100	#NULL!	4	4	4	4	4	1	2	2	2	0	0	0
799	#NULL!	30	40	30	0	100	#NULL!	25	20	25	30	100	#NULL!	45	20	10	25	100	#NULL!	40	35	15	10	100	#NULL!	30	25	20	25	100	#NULL!	30	25	20	25	100	#NULL!	3	5	5	5	5	3	3	1	1	1	1	0
800	#NULL!	15	20	20	45	100	#NULL!	15	15	20	50	100	#NULL!	25	20	20	35	100	#NULL!	30	30	20	20	100	#NULL!	25	25	10	40	100	#NULL!	10	20	50	20	100	#NULL!	4	4	5	5	5	1	1	99	3	0	0	1
801	#NULL!	10	25	50	15	100	#NULL!	10	35	25	30	100	#NULL!	10	35	30	25	100	#NULL!	25	20	35	20	100	#NULL!	10	20	35	35	100	#NULL!	20	30	30	20	100	#NULL!	2	5	5	5	5	1	2	99	2	99	99	0
802	#NULL!	30	40	20	10	100	#NULL!	10	30	30	30	100	#NULL!	30	30	10	30	100	#NULL!	30	30	30	10	100	#NULL!	30	30	10	30	100	#NULL!	30	30	10	30	100	#NULL!	3	4	4	4	4	3	2	1	2	0	0	0
803	#NULL!	20	10	30	40	100	#NULL!	20	10	30	40	100	#NULL!	20	30	10	40	100	#NULL!	40	30	10	20	100	#NULL!	30	20	10	40	100	#NULL!	40	20	10	30	100	#NULL!	3	4	4	4	4	2	2	1	1	1	99	0
804	#NULL!	5	5	80	10	100	#NULL!	10	5	5	80	100	#NULL!	10	5	5	80	100	#NULL!	10	5	5	80	100	#NULL!	10	5	5	80	100	#NULL!	80	5	5	10	100	#NULL!	3	1	1	1	1	2	2	4	2	1	0	1
805	#NULL!	15	10	70	5	100	#NULL!	20	10	5	65	100	#NULL!	50	20	10	20	100	#NULL!	65	10	5	20	100	#NULL!	10	20	20	50	100	#NULL!	60	10	5	25	100	#NULL!	1	4	4	4	5	2	2	5	2	0	0	0
806	#NULL!	20	20	30	30	100	#NULL!	10	20	30	40	100	#NULL!	30	20	40	10	100	#NULL!	30	25	20	25	100	#NULL!	30	15	30	25	100	#NULL!	35	15	15	35	100	#NULL!	2	4	4	4	4	2	2	99	2	99	99	0
807	#NULL!	10	30	35	25	100	#NULL!	5	25	30	40	100	#NULL!	50	20	15	15	100	#NULL!	40	15	10	35	100	#NULL!	40	30	10	20	100	#NULL!	40	10	10	40	100	#NULL!	2	5	5	4	5	2	2	3	2	1	99	1
808	#NULL!	40	25	25	10	100	#NULL!	10	20	10	60	100	#NULL!	40	25	10	25	100	#NULL!	60	20	5	15	100	#NULL!	50	25	5	20	100	#NULL!	60	20	0	20	100	#NULL!	2	5	5	5	5	1	2	4	2	0	0	0
809	#NULL!	15	15	40	30	100	#NULL!	10	30	20	40	100	#NULL!	30	30	10	30	100	#NULL!	30	10	20	40	100	#NULL!	30	20	20	30	100	#NULL!	30	20	10	40	100	#NULL!	2	4	5	5	5	3	2	5	2	0	0	0
810	#NULL!	25	25	25	25	100	#NULL!	25	25	25	25	100	#NULL!	25	25	25	25	100	#NULL!	25	25	25	25	100	#NULL!	25	25	25	25	100	#NULL!	25	25	25	25	100	#NULL!	2	5	5	4	4	1	2	99	2	1	0	0
811	#NULL!	25	25	25	25	100	#NULL!	25	25	25	25	100	#NULL!	25	25	25	25	100	#NULL!	25	25	25	25	100	#NULL!	25	25	25	25	100	#NULL!	25	25	25	25	100	#NULL!	1	5	5	5	5	3	3	2	2	99	1	0
812	#NULL!	5	10	65	20	100	#NULL!	15	10	15	60	100	#NULL!	60	30	0	10	100	#NULL!	60	35	0	5	100	#NULL!	25	70	0	5	100	#NULL!	35	5	0	60	100	#NULL!	2	5	5	4	4	3	2	3	2	0	0	0
813	#NULL!	15	10	70	5	100	#NULL!	0	0	0	100	100	#NULL!	100	0	0	0	100	#NULL!	90	10	0	0	100	#NULL!	75	25	0	0	100	#NULL!	20	60	0	20	100	#NULL!	1	4	4	4	4	1	1	1	1	1	0	1
814	#NULL!	10	15	25	50	100	#NULL!	5	10	25	60	100	#NULL!	20	10	20	50	100	#NULL!	70	0	20	10	100	#NULL!	50	10	10	30	100	#NULL!	20	5	5	70	100	#NULL!	4	5	3	4	4	1	1	1	1	0	1	0
815	#NULL!	30	25	30	15	100	#NULL!	20	25	30	25	100	#NULL!	25	30	25	20	100	#NULL!	35	30	20	15	100	#NULL!	30	25	20	25	100	#NULL!	25	30	15	30	100	#NULL!	2	5	5	5	5	1	1	3	2	99	99	99
816	#NULL!	50	20	30	0	100	#NULL!	10	10	10	70	100	#NULL!	80	10	0	10	100	#NULL!	70	10	10	10	100	#NULL!	80	10	5	5	100	#NULL!	70	5	5	20	100	#NULL!	1	5	5	5	5	1	1	5	2	0	0	0
817	#NULL!	15	40	25	20	100	#NULL!	20	40	15	25	100	#NULL!	75	20	0	5	100	#NULL!	50	30	0	20	100	#NULL!	55	40	0	5	100	#NULL!	45	40	0	15	100	#NULL!	1	3	5	5	5	1	1	99	2	99	99	0
818	#NULL!	0	0	50	50	100	#NULL!	0	10	10	80	100	#NULL!	50	10	0	40	100	#NULL!	50	0	0	50	100	#NULL!	50	50	0	0	100	#NULL!	50	0	0	50	100	#NULL!	1	4	4	4	4	1	2	1	1	99	99	0
819	#NULL!	25	25	25	25	100	#NULL!	30	10	20	40	100	#NULL!	80	20	0	0	100	#NULL!	90	0	0	10	100	#NULL!	70	30	0	0	100	#NULL!	100	0	0	0	100	#NULL!	2	5	5	5	5	1	2	3	2	0	0	1
820	#NULL!	25	25	25	25	100	#NULL!	20	20	20	40	100	#NULL!	40	25	10	25	100	#NULL!	30	25	15	30	100	#NULL!	30	25	15	30	100	#NULL!	30	25	15	30	100	#NULL!	2	4	4	4	4	1	1	1	1	1	1	0
821	#NULL!	10	30	50	10	100	#NULL!	10	20	20	50	100	#NULL!	30	30	20	20	100	#NULL!	20	40	20	20	100	#NULL!	10	50	20	20	100	#NULL!	40	10	10	40	100	#NULL!	2	4	4	4	4	1	2	5	2	1	0	0
822	#NULL!	40	10	30	20	100	#NULL!	10	20	30	40	100	#NULL!	50	15	5	30	100	#NULL!	40	30	20	10	100	#NULL!	40	30	10	20	100	#NULL!	40	25	5	30	100	#NULL!	1	3	4	4	4	1	2	2	2	0	0	0
823	#NULL!	30	30	30	10	100	#NULL!	0	0	0	100	100	#NULL!	70	30	0	0	100	#NULL!	10	10	50	30	100	#NULL!	60	20	10	10	100	#NULL!	40	10	0	50	100	#NULL!	2	4	4	4	3	2	2	1	2	1	1	0
824	#NULL!	10	20	50	20	100	#NULL!	10	20	20	50	100	#NULL!	50	20	10	20	100	#NULL!	40	20	10	30	100	#NULL!	40	20	10	30	100	#NULL!	40	20	5	35	100	#NULL!	1	5	4	4	5	1	1	3	3	0	0	0
825	#NULL!	50	5	40	5	100	#NULL!	30	10	10	50	100	#NULL!	50	10	0	40	100	#NULL!	50	50	0	0	100	#NULL!	50	30	10	10	100	#NULL!	40	10	0	50	100	#NULL!	2	5	3	4	4	1	2	5	2	0	0	0
826	#NULL!	25	35	25	15	100	#NULL!	15	35	25	25	100	#NULL!	35	25	20	20	100	#NULL!	20	25	40	15	100	#NULL!	25	40	15	20	100	#NULL!	20	40	5	35	100	#NULL!	2	5	5	5	5	1	#NULL!	99	2	99	99	0
827	#NULL!	10	10	10	70	100	#NULL!	20	10	10	60	100	#NULL!	20	20	10	50	100	#NULL!	20	10	10	60	100	#NULL!	10	10	10	70	100	#NULL!	10	10	0	80	100	#NULL!	2	4	4	4	4	1	2	3	2	1	1	1
828	#NULL!	20	20	40	20	100	#NULL!	40	20	20	20	100	#NULL!	20	20	20	40	100	#NULL!	50	15	15	20	100	#NULL!	20	15	15	50	100	#NULL!	20	15	15	50	100	#NULL!	2	4	4	4	4	1	1	1	3	0	0	0
829	#NULL!	35	30	20	15	100	#NULL!	25	25	15	35	100	#NULL!	35	20	15	30	100	#NULL!	35	25	15	25	100	#NULL!	35	25	15	25	100	#NULL!	35	25	15	25	100	#NULL!	2	4	4	4	5	1	1	1	3	0	0	0
830	#NULL!	10	40	30	20	100	#NULL!	10	20	20	50	100	#NULL!	40	30	20	10	100	#NULL!	40	30	20	10	100	#NULL!	30	40	20	10	100	#NULL!	50	10	0	40	100	#NULL!	2	5	5	5	5	1	2	5	2	1	0	0
831	#NULL!	30	20	30	20	100	#NULL!	10	10	20	60	100	#NULL!	70	10	10	10	100	#NULL!	30	30	20	20	100	#NULL!	30	30	30	10	100	#NULL!	30	30	10	30	100	#NULL!	2	5	5	5	4	2	2	1	1	0	1	0
832	#NULL!	10	20	40	30	100	#NULL!	10	20	40	30	100	#NULL!	10	20	50	20	100	#NULL!	10	20	40	30	100	#NULL!	10	20	40	30	100	#NULL!	20	20	20	40	100	#NULL!	2	4	4	4	4	2	2	1	2	1	0	0
833	#NULL!	5	10	25	60	100	#NULL!	10	5	25	60	100	#NULL!	70	10	0	20	100	#NULL!	65	10	5	20	100	#NULL!	45	10	5	40	100	#NULL!	60	5	0	35	100	#NULL!	1	5	4	4	5	2	2	4	2	1	0	0
834	#NULL!	25	30	35	10	100	#NULL!	15	25	30	30	100	#NULL!	40	20	15	25	100	#NULL!	35	30	25	10	100	#NULL!	25	35	25	15	100	#NULL!	30	20	15	35	100	#NULL!	3	5	5	4	4	2	2	99	1	0	0	0
835	#NULL!	10	30	30	30	100	#NULL!	20	20	20	40	100	#NULL!	40	40	10	10	100	#NULL!	40	30	10	20	100	#NULL!	30	40	10	20	100	#NULL!	30	30	0	40	100	#NULL!	2	5	5	4	4	2	2	1	3	0	0	0
836	#NULL!	15	20	60	5	100	#NULL!	15	20	60	5	100	#NULL!	60	20	15	5	100	#NULL!	15	20	60	5	100	#NULL!	30	35	30	5	100	#NULL!	60	15	5	20	100	#NULL!	5	5	1	2	5	3	2	1	1	0	0	1
837	#NULL!	10	20	30	40	100	#NULL!	10	20	30	40	100	#NULL!	40	10	10	40	100	#NULL!	40	30	15	15	100	#NULL!	30	20	20	30	100	#NULL!	30	20	20	30	100	#NULL!	2	5	5	5	5	2	3	1	1	99	99	0
838	#NULL!	30	20	30	20	100	#NULL!	20	20	30	30	100	#NULL!	40	10	30	20	100	#NULL!	40	30	15	15	100	#NULL!	30	30	20	20	100	#NULL!	30	20	10	40	100	#NULL!	1	4	5	5	5	2	1	1	2	1	99	0
839	#NULL!	20	10	20	50	100	#NULL!	20	10	20	50	100	#NULL!	20	10	10	60	100	#NULL!	15	15	10	60	100	#NULL!	20	15	5	60	100	#NULL!	15	10	5	70	100	#NULL!	2	5	5	4	4	3	2	1	2	0	0	0
840	#NULL!	35	30	20	15	100	#NULL!	25	25	15	35	100	#NULL!	35	20	15	30	100	#NULL!	35	25	15	25	100	#NULL!	35	25	15	25	100	#NULL!	30	30	15	25	100	#NULL!	2	4	4	4	5	1	1	1	1	99	99	0
841	#NULL!	10	20	50	20	100	#NULL!	15	30	25	30	100	#NULL!	40	25	20	15	100	#NULL!	35	35	15	15	100	#NULL!	40	30	10	20	100	#NULL!	50	10	10	30	100	#NULL!	1	5	4	4	99	3	1	3	2	99	99	0
842	#NULL!	25	25	25	25	100	#NULL!	25	25	25	25	100	#NULL!	20	20	20	40	100	#NULL!	10	30	40	20	100	#NULL!	20	10	40	30	100	#NULL!	15	35	15	35	100	#NULL!	3	3	4	3	4	3	1	1	2	0	0	0
843	#NULL!	30	30	20	20	100	#NULL!	30	40	0	30	100	#NULL!	40	40	0	20	100	#NULL!	30	50	0	20	100	#NULL!	40	40	0	20	100	#NULL!	30	40	0	30	100	#NULL!	2	5	5	5	5	1	#NULL!	1	2	0	1	0
844	#NULL!	25	25	25	25	100	#NULL!	20	20	20	40	100	#NULL!	50	20	20	10	100	#NULL!	40	20	20	20	100	#NULL!	45	25	15	15	100	#NULL!	0	40	30	30	100	#NULL!	5	5	5	5	5	3	3	2	2	1	0	1
845	#NULL!	10	10	10	70	100	#NULL!	20	10	10	60	100	#NULL!	20	20	10	50	100	#NULL!	20	10	10	60	100	#NULL!	10	10	10	70	100	#NULL!	10	10	0	80	100	#NULL!	2	4	4	4	4	1	2	3	1	1	1	1
846	#NULL!	0	0	50	50	100	#NULL!	0	10	10	80	100	#NULL!	50	10	0	40	100	#NULL!	50	0	0	50	100	#NULL!	50	50	0	0	100	#NULL!	50	0	0	50	100	#NULL!	1	4	4	4	4	1	2	1	1	0	0	0
847	#NULL!	20	10	50	20	100	#NULL!	20	10	30	40	100	#NULL!	35	35	10	20	100	#NULL!	50	30	10	10	100	#NULL!	40	30	10	20	100	#NULL!	40	30	10	20	100	#NULL!	1	5	5	5	4	1	1	5	2	1	0	1
848	#NULL!	80	5	10	5	100	#NULL!	5	5	10	80	100	#NULL!	40	40	0	20	100	#NULL!	70	15	10	5	100	#NULL!	70	0	0	30	100	#NULL!	70	0	0	30	100	#NULL!	2	4	5	2	2	1	1	2	1	1	1	0
849	#NULL!	50	5	40	5	100	#NULL!	20	5	5	70	100	#NULL!	50	5	0	45	100	#NULL!	50	10	0	40	100	#NULL!	60	10	0	30	100	#NULL!	50	0	0	50	100	#NULL!	4	5	5	4	5	1	2	5	2	99	99	1
850	#NULL!	25	25	25	25	100	#NULL!	25	25	25	25	100	#NULL!	25	25	25	25	100	#NULL!	25	25	25	25	100	#NULL!	25	25	25	25	100	#NULL!	25	25	25	25	100	#NULL!	2	2	5	5	5	1	1	3	2	0	0	1
851	#NULL!	50	20	25	5	100	#NULL!	30	25	10	35	100	#NULL!	50	35	5	10	100	#NULL!	65	25	0	10	100	#NULL!	50	40	5	5	100	#NULL!	40	20	0	40	100	#NULL!	2	5	4	4	5	1	1	5	2	99	1	0
852	#NULL!	20	50	25	5	100	#NULL!	15	50	15	20	100	#NULL!	60	30	5	5	100	#NULL!	25	30	40	5	100	#NULL!	30	40	25	5	100	#NULL!	30	20	10	40	100	#NULL!	2	4	4	4	4	1	2	3	2	99	99	0
853	#NULL!	0	0	100	0	100	#NULL!	25	25	25	25	100	#NULL!	100	0	0	0	100	#NULL!	0	100	0	0	100	#NULL!	25	50	10	15	100	#NULL!	30	35	0	35	100	#NULL!	1	3	4	4	5	1	2	2	2	1	0	0
854	#NULL!	25	25	25	25	100	#NULL!	25	25	25	25	100	#NULL!	25	25	25	25	100	#NULL!	25	25	25	25	100	#NULL!	25	25	25	25	100	#NULL!	25	25	25	25	100	#NULL!	2	4	4	4	4	1	1	1	2	0	0	0
855	#NULL!	50	10	30	10	100	#NULL!	10	10	10	70	100	#NULL!	70	10	10	10	100	#NULL!	60	10	10	20	100	#NULL!	50	10	10	30	100	#NULL!	30	20	0	50	100	#NULL!	1	5	5	5	5	1	1	2	3	99	99	0
856	#NULL!	30	30	40	0	100	#NULL!	30	30	10	30	100	#NULL!	40	30	0	30	100	#NULL!	40	40	10	10	100	#NULL!	40	40	10	10	100	#NULL!	25	25	0	50	100	#NULL!	1	5	5	5	5	1	2	3	2	99	99	1
857	#NULL!	10	30	30	30	100	#NULL!	10	40	30	20	100	#NULL!	10	10	30	50	100	#NULL!	10	10	10	70	100	#NULL!	5	10	70	15	100	#NULL!	5	10	60	25	100	#NULL!	2	3	5	5	5	1	2	1	1	0	0	1
858	#NULL!	15	50	20	15	100	#NULL!	15	50	15	20	100	#NULL!	30	50	10	10	100	#NULL!	25	50	10	15	100	#NULL!	45	30	15	10	100	#NULL!	60	20	10	10	100	#NULL!	2	5	4	5	5	1	2	1	2	1	1	0
859	#NULL!	30	30	30	10	100	#NULL!	30	30	10	30	100	#NULL!	40	40	10	10	100	#NULL!	30	40	10	20	100	#NULL!	30	40	10	20	100	#NULL!	35	35	10	20	100	#NULL!	3	5	5	5	5	1	#NULL!	99	2	99	99	0
860	#NULL!	80	0	10	10	100	#NULL!	20	10	10	60	100	#NULL!	50	30	10	10	100	#NULL!	60	10	10	20	100	#NULL!	50	20	10	20	100	#NULL!	60	10	10	20	100	#NULL!	2	4	4	4	4	1	2	1	1	99	99	0
861	#NULL!	20	20	30	30	100	#NULL!	20	10	30	40	100	#NULL!	40	20	10	30	100	#NULL!	30	20	0	50	100	#NULL!	20	20	0	60	100	#NULL!	20	10	10	60	100	#NULL!	2	4	4	4	4	1	2	3	1	1	1	0
862	#NULL!	25	25	25	25	100	#NULL!	25	25	25	25	100	#NULL!	25	25	25	25	100	#NULL!	25	25	25	25	100	#NULL!	25	25	25	25	100	#NULL!	25	25	25	25	100	#NULL!	2	5	4	4	4	1	1	3	2	99	99	1
863	#NULL!	30	15	25	30	100	#NULL!	25	20	25	30	100	#NULL!	20	20	20	40	100	#NULL!	30	20	20	30	100	#NULL!	30	15	15	40	100	#NULL!	35	15	10	40	100	#NULL!	2	4	4	2	4	1	1	5	2	99	99	0
864	#NULL!	10	15	40	35	100	#NULL!	15	15	35	35	100	#NULL!	25	35	35	5	100	#NULL!	30	10	50	10	100	#NULL!	15	5	50	30	100	#NULL!	20	5	5	70	100	#NULL!	99	99	99	99	99	3	3	1	1	99	99	0
865	#NULL!	20	20	50	10	100	#NULL!	30	20	20	30	100	#NULL!	30	40	20	10	100	#NULL!	30	20	30	20	100	#NULL!	30	20	20	30	100	#NULL!	30	20	30	20	100	#NULL!	3	4	4	4	4	1	1	5	2	1	99	1
866	#NULL!	10	10	60	20	100	#NULL!	10	10	10	70	100	#NULL!	10	70	5	15	100	#NULL!	20	15	5	60	100	#NULL!	70	15	5	10	100	#NULL!	60	20	0	20	100	#NULL!	1	5	5	5	5	2	1	3	2	0	0	0
867	#NULL!	20	50	20	10	100	#NULL!	10	20	50	20	100	#NULL!	30	25	20	25	100	#NULL!	30	30	20	20	100	#NULL!	20	50	20	10	100	#NULL!	30	30	10	30	100	#NULL!	2	4	4	4	4	2	1	1	2	0	0	0
868	#NULL!	10	30	45	15	100	#NULL!	0	0	0	100	100	#NULL!	100	0	0	0	100	#NULL!	90	10	0	0	100	#NULL!	70	10	20	0	100	#NULL!	100	0	0	0	100	#NULL!	1	5	4	4	4	2	2	3	2	1	1	0
869	#NULL!	0	0	50	50	100	#NULL!	0	0	0	100	100	#NULL!	100	0	0	0	100	#NULL!	0	0	0	100	100	#NULL!	100	0	0	0	100	#NULL!	100	0	0	0	100	#NULL!	1	5	5	5	5	2	2	2	2	99	1	0
870	#NULL!	25	25	30	20	100	#NULL!	20	25	25	30	100	#NULL!	50	30	10	10	100	#NULL!	25	25	25	25	100	#NULL!	50	30	10	10	100	#NULL!	40	40	0	20	100	#NULL!	3	5	99	5	5	2	2	99	2	99	99	0
871	#NULL!	25	25	40	10	100	#NULL!	15	40	20	25	100	#NULL!	40	30	10	20	100	#NULL!	40	30	10	20	100	#NULL!	40	35	10	15	100	#NULL!	40	20	10	30	100	#NULL!	3	4	4	4	4	2	2	2	2	0	0	1
872	#NULL!	0	20	40	40	100	#NULL!	0	20	40	40	100	#NULL!	40	40	0	20	100	#NULL!	30	30	0	40	100	#NULL!	15	30	15	40	100	#NULL!	30	30	0	40	100	#NULL!	1	5	5	5	5	3	3	1	1	1	1	0
873	#NULL!	50	30	10	10	100	#NULL!	20	20	50	10	100	#NULL!	20	20	10	50	100	#NULL!	20	10	10	60	100	#NULL!	10	20	60	10	100	#NULL!	10	20	60	10	100	#NULL!	3	3	3	4	5	1	2	4	2	0	0	1
874	#NULL!	25	25	25	25	100	#NULL!	25	25	25	25	100	#NULL!	25	25	25	25	100	#NULL!	25	25	25	25	100	#NULL!	25	20	25	30	100	#NULL!	30	25	10	35	100	#NULL!	1	5	5	5	5	1	1	3	2	0	0	0
875	#NULL!	70	10	10	10	100	#NULL!	25	25	25	25	100	#NULL!	45	45	5	5	100	#NULL!	25	25	25	25	100	#NULL!	25	25	25	25	100	#NULL!	25	25	25	25	100	#NULL!	4	5	5	5	5	1	1	3	2	0	99	0
876	#NULL!	10	30	50	10	100	#NULL!	10	30	10	50	100	#NULL!	70	30	0	0	100	#NULL!	50	50	0	0	100	#NULL!	50	50	0	0	100	#NULL!	50	40	0	10	100	#NULL!	1	5	5	5	5	1	1	1	2	0	0	0
877	#NULL!	10	20	50	20	100	#NULL!	10	20	20	50	100	#NULL!	50	20	20	10	100	#NULL!	20	50	10	20	100	#NULL!	20	50	20	10	100	#NULL!	50	20	20	10	100	#NULL!	2	4	4	2	4	1	2	1	2	1	99	1
878	#NULL!	40	20	20	20	100	#NULL!	20	20	20	40	100	#NULL!	40	30	10	20	100	#NULL!	40	30	10	20	100	#NULL!	50	40	10	0	100	#NULL!	40	30	10	20	100	#NULL!	3	5	5	5	5	1	1	1	2	0	0	0
879	#NULL!	20	20	20	40	100	#NULL!	20	20	20	40	100	#NULL!	40	20	20	20	100	#NULL!	30	20	10	40	100	#NULL!	25	25	25	25	100	#NULL!	25	25	10	40	100	#NULL!	2	5	5	5	5	1	2	1	2	0	0	0
880	#NULL!	30	15	30	25	100	#NULL!	30	25	20	25	100	#NULL!	30	25	15	30	100	#NULL!	30	25	15	30	100	#NULL!	35	20	15	30	100	#NULL!	35	30	0	35	100	#NULL!	3	5	5	5	5	1	1	5	3	0	0	1
881	#NULL!	40	10	40	10	100	#NULL!	30	30	30	10	100	#NULL!	60	10	10	20	100	#NULL!	50	30	10	10	100	#NULL!	40	30	15	15	100	#NULL!	50	10	10	30	100	#NULL!	3	4	4	4	4	1	1	5	2	0	0	0
882	#NULL!	15	50	25	10	100	#NULL!	15	15	40	30	100	#NULL!	30	30	30	10	100	#NULL!	15	15	30	40	100	#NULL!	20	25	25	30	100	#NULL!	30	25	10	35	100	#NULL!	2	5	4	4	4	3	3	2	2	99	99	1
883	#NULL!	20	20	25	35	100	#NULL!	15	20	25	40	100	#NULL!	20	15	25	40	100	#NULL!	20	20	25	35	100	#NULL!	20	25	20	35	100	#NULL!	20	25	15	40	100	#NULL!	3	4	4	4	4	3	2	1	2	0	0	0
884	#NULL!	20	40	30	10	100	#NULL!	30	20	30	20	100	#NULL!	40	40	10	10	100	#NULL!	60	20	10	10	100	#NULL!	20	50	20	10	100	#NULL!	50	10	10	30	100	#NULL!	3	4	4	4	4	3	3	2	2	0	0	0
885	#NULL!	0	0	100	0	100	#NULL!	50	0	0	50	100	#NULL!	100	0	0	0	100	#NULL!	60	40	0	0	100	#NULL!	50	0	0	50	100	#NULL!	100	0	0	0	100	#NULL!	2	5	5	5	5	3	2	4	2	0	0	0
886	#NULL!	10	25	60	5	100	#NULL!	0	5	15	80	100	#NULL!	60	30	5	5	100	#NULL!	50	20	20	10	100	#NULL!	20	25	5	50	100	#NULL!	20	10	0	70	100	#NULL!	1	5	4	5	5	1	2	5	2	99	99	1
887	#NULL!	30	25	40	5	100	#NULL!	30	20	15	35	100	#NULL!	50	35	0	15	100	#NULL!	50	40	5	5	100	#NULL!	50	30	15	5	100	#NULL!	60	25	0	15	100	#NULL!	1	4	4	3	3	1	1	2	2	1	0	0
888	#NULL!	5	5	30	60	100	#NULL!	10	10	40	40	100	#NULL!	75	20	0	5	100	#NULL!	20	10	20	50	100	#NULL!	25	25	25	25	100	#NULL!	25	25	25	25	100	#NULL!	3	3	3	3	3	1	1	2	2	0	0	0
889	#NULL!	0	5	50	45	100	#NULL!	50	0	0	50	100	#NULL!	20	15	50	15	100	#NULL!	20	10	10	60	100	#NULL!	10	10	30	50	100	#NULL!	10	10	40	40	100	#NULL!	2	4	4	4	4	1	1	5	3	0	0	0
890	#NULL!	10	10	30	50	100	#NULL!	10	10	40	40	100	#NULL!	20	20	20	40	100	#NULL!	10	10	40	40	100	#NULL!	20	20	20	40	100	#NULL!	20	20	20	40	100	#NULL!	2	4	4	4	4	1	2	1	1	0	99	0
891	#NULL!	20	20	40	20	100	#NULL!	25	25	25	25	100	#NULL!	40	15	10	35	100	#NULL!	40	25	5	30	100	#NULL!	30	30	15	25	100	#NULL!	30	40	0	30	100	#NULL!	3	4	4	4	4	1	1	1	1	99	99	0
892	#NULL!	5	0	50	45	100	#NULL!	30	5	15	50	100	#NULL!	50	0	0	50	100	#NULL!	50	20	0	30	100	#NULL!	30	40	0	30	100	#NULL!	60	0	0	40	100	#NULL!	1	5	5	5	5	1	2	1	1	0	0	0
893	#NULL!	10	20	60	10	100	#NULL!	20	10	10	60	100	#NULL!	60	20	5	15	100	#NULL!	70	5	5	20	100	#NULL!	25	5	0	70	100	#NULL!	50	0	0	50	100	#NULL!	1	4	4	3	4	1	2	2	2	0	0	1
894	#NULL!	40	20	20	20	100	#NULL!	40	30	10	20	100	#NULL!	60	10	0	30	100	#NULL!	40	30	10	20	100	#NULL!	40	40	0	20	100	#NULL!	20	30	0	50	100	#NULL!	3	4	3	4	4	1	2	1	2	1	0	0
895	#NULL!	25	25	25	25	100	#NULL!	25	25	25	25	100	#NULL!	60	20	10	10	100	#NULL!	40	40	20	0	100	#NULL!	30	40	20	10	100	#NULL!	30	20	10	40	100	#NULL!	2	4	5	4	4	1	1	1	1	0	0	0
896	#NULL!	40	30	20	10	100	#NULL!	25	20	20	35	100	#NULL!	40	20	10	30	100	#NULL!	40	30	10	20	100	#NULL!	40	20	10	30	100	#NULL!	30	20	10	40	100	#NULL!	2	3	4	4	4	1	1	5	2	99	99	1
897	#NULL!	40	40	10	10	100	#NULL!	20	20	30	30	100	#NULL!	20	10	5	65	100	#NULL!	40	10	10	40	100	#NULL!	30	30	5	35	100	#NULL!	40	20	0	40	100	#NULL!	1	2	3	2	3	1	1	2	2	99	99	0
898	#NULL!	10	15	45	30	100	#NULL!	10	10	30	50	100	#NULL!	50	20	10	20	100	#NULL!	30	20	25	25	100	#NULL!	30	25	25	20	100	#NULL!	25	20	20	35	100	#NULL!	3	4	5	4	5	1	2	2	2	1	1	0
899	#NULL!	25	25	30	20	100	#NULL!	20	25	25	30	100	#NULL!	25	20	25	30	100	#NULL!	30	20	20	30	100	#NULL!	30	20	20	30	100	#NULL!	30	20	20	30	100	#NULL!	4	4	4	3	3	1	1	1	1	1	1	0
900	#NULL!	50	15	15	20	100	#NULL!	20	0	40	40	100	#NULL!	30	10	10	50	100	#NULL!	50	0	0	50	100	#NULL!	50	0	0	50	100	#NULL!	50	0	0	50	100	#NULL!	3	4	4	4	4	1	2	99	1	99	99	0
901	#NULL!	0	5	50	45	100	#NULL!	20	20	10	50	100	#NULL!	20	0	10	70	100	#NULL!	10	40	25	25	100	#NULL!	20	15	15	50	100	#NULL!	40	5	5	50	100	#NULL!	2	5	5	3	99	1	1	5	2	1	0	0
902	#NULL!	0	0	40	60	100	#NULL!	40	15	15	30	100	#NULL!	40	10	0	50	100	#NULL!	65	5	5	25	100	#NULL!	5	5	5	85	100	#NULL!	10	10	0	80	100	#NULL!	2	5	5	5	5	3	2	3	2	1	1	0
903	#NULL!	10	30	50	10	100	#NULL!	10	10	40	40	100	#NULL!	60	20	0	20	100	#NULL!	50	40	0	10	100	#NULL!	50	50	0	0	100	#NULL!	20	30	0	50	100	#NULL!	1	5	4	4	5	3	2	4	2	99	99	0
904	#NULL!	20	60	20	0	100	#NULL!	20	35	10	35	100	#NULL!	60	20	0	20	100	#NULL!	30	60	0	10	100	#NULL!	30	30	10	30	100	#NULL!	20	0	0	80	100	#NULL!	2	5	5	5	5	3	2	2	1	0	0	0
905	#NULL!	0	70	20	10	100	#NULL!	10	15	25	50	100	#NULL!	70	10	10	10	100	#NULL!	25	25	25	25	100	#NULL!	25	25	25	25	100	#NULL!	20	60	10	10	100	#NULL!	2	4	5	5	5	3	3	99	2	99	99	0
906	#NULL!	15	20	50	15	100	#NULL!	15	50	15	20	100	#NULL!	50	45	0	5	100	#NULL!	25	25	25	25	100	#NULL!	30	30	20	20	100	#NULL!	40	10	10	40	100	#NULL!	1	4	5	4	5	2	3	1	2	99	99	1
907	#NULL!	20	20	20	40	100	#NULL!	20	40	20	20	100	#NULL!	70	15	15	0	100	#NULL!	20	40	20	20	100	#NULL!	15	60	15	10	100	#NULL!	60	5	5	30	100	#NULL!	1	5	5	5	5	2	2	1	1	0	0	0
908	#NULL!	10	10	10	70	100	#NULL!	10	10	20	60	100	#NULL!	25	25	0	50	100	#NULL!	0	0	0	100	100	#NULL!	40	10	10	40	100	#NULL!	40	10	10	40	100	#NULL!	1	5	5	5	5	2	2	2	2	99	99	1
909	#NULL!	10	5	50	35	100	#NULL!	5	10	15	70	100	#NULL!	70	15	5	10	100	#NULL!	40	20	5	35	100	#NULL!	40	15	5	40	100	#NULL!	40	10	5	45	100	#NULL!	2	5	5	4	4	3	3	3	2	99	99	0
910	#NULL!	10	45	35	10	100	#NULL!	10	50	20	20	100	#NULL!	30	60	0	10	100	#NULL!	40	50	0	10	100	#NULL!	50	40	0	10	100	#NULL!	50	10	10	30	100	#NULL!	2	4	5	4	4	3	3	1	1	1	1	0
911	#NULL!	50	10	30	10	100	#NULL!	25	25	20	30	100	#NULL!	40	10	25	25	100	#NULL!	50	15	10	25	100	#NULL!	20	15	15	50	100	#NULL!	60	10	10	20	100	#NULL!	2	3	4	4	4	1	2	1	2	0	0	0
912	#NULL!	20	30	30	20	100	#NULL!	25	25	25	25	100	#NULL!	40	30	15	15	100	#NULL!	50	20	15	15	100	#NULL!	45	30	15	10	100	#NULL!	40	25	20	15	100	#NULL!	2	4	5	4	4	1	1	3	2	1	0	0
913	#NULL!	10	20	40	30	100	#NULL!	10	20	40	30	100	#NULL!	10	30	20	40	100	#NULL!	20	10	30	40	100	#NULL!	20	10	30	40	100	#NULL!	30	20	10	40	100	#NULL!	3	4	4	4	4	1	1	2	2	0	0	1
914	#NULL!	20	10	50	20	100	#NULL!	10	20	20	50	100	#NULL!	50	20	10	20	100	#NULL!	20	20	10	50	100	#NULL!	50	20	20	10	100	#NULL!	50	30	10	10	100	#NULL!	2	4	4	4	4	1	2	5	2	0	0	0
915	#NULL!	15	25	25	35	100	#NULL!	15	20	25	40	100	#NULL!	30	10	25	35	100	#NULL!	40	20	10	30	100	#NULL!	35	20	15	30	100	#NULL!	50	15	10	25	100	#NULL!	1	5	5	5	4	1	1	1	2	0	0	0
916	#NULL!	10	10	60	20	100	#NULL!	0	10	70	20	100	#NULL!	10	10	60	20	100	#NULL!	15	60	15	10	100	#NULL!	15	60	15	10	100	#NULL!	10	10	30	50	100	#NULL!	2	5	5	5	5	1	1	5	2	1	0	0
917	#NULL!	20	15	60	5	100	#NULL!	20	15	5	60	100	#NULL!	35	35	10	20	100	#NULL!	30	30	30	10	100	#NULL!	30	30	20	20	100	#NULL!	40	30	5	25	100	#NULL!	2	5	5	5	99	1	2	1	2	1	0	0
[truncated: 1 more columns]
